# Supplementary material for: A Novel Role of SMG1 in Cholesterol Homeostasis That Depends Partially on p53 Alternative Splicing
Source: Cancers (Basel). 2022 Jul 2;14(13):3255. doi: 10.3390/cancers14133255 (PMC9265556; doi:10.3390/cancers14133255)
Supplement: Supplementary file 1 [file cancers-14-03255-s001.zip]

Archive with 4 entries (3 files):
- Supplemental data/Supplemental Figures (original Western blots).pdf
- Supplemental data/Supplemental List 1. DESeq2 results.xlsx
- Supplemental data/Supplemental List. 2. Material List.xlsx
- Supplemental data/
