# Supplementary material for: A Novel Role of SMG1 in Cholesterol Homeostasis That Depends Partially on p53 Alternative Splicing
Source: Cancers (Basel). 2022 Jul 2;14(13):3255. doi: 10.3390/cancers14133255 (PMC9265556; doi:10.3390/cancers14133255)
Supplement: Supplementary file 1 [file cancers-14-03255-s001.zip › Supplemental data/Supplemental List 1. DESeq2 results.xlsx]

## Sheet: SMG1-NT DEseq2
id	baseMean	log2FoldChange	lfcSE	pvalue	padj	converted_alias	name	description
ENSG00000255717	4509.63	2.85303	0.1233	1.1028e-119	2.06831e-115	ENSG00000255717	SNHG1	small nucleolar RNA host gene 1 [Source:HGNC Symbol;Acc:HGNC:32688]
ENSG00000107262	12116.3	2.48596	0.11152	4.52544e-111	4.24373e-107	ENSG00000107262	BAG1	BAG cochaperone 1 [Source:HGNC Symbol;Acc:HGNC:937]
ENSG00000169418	1142.11	3.21403	0.153064	4.5804e-99	2.63578e-95	ENSG00000169418	NPR1	natriuretic peptide receptor 1 [Source:HGNC Symbol;Acc:HGNC:7943]
ENSG00000234741	18001.6	2.28461	0.109061	5.6215e-99	2.63578e-95	ENSG00000234741	GAS5	growth arrest specific 5 [Source:HGNC Symbol;Acc:HGNC:16355]
ENSG00000224032	3729.77	2.79435	0.133741	3.67039e-98	1.37676e-94	ENSG00000224032	EPB41L4A-AS1	EPB41L4A antisense RNA 1 [Source:HGNC Symbol;Acc:HGNC:30749]
ENSG00000053747	1558.29	3.02034	0.145448	5.44313e-97	1.70143e-93	ENSG00000053747	LAMA3	laminin subunit alpha 3 [Source:HGNC Symbol;Acc:HGNC:6483]
ENSG00000197989	1730	4.16093	0.2021	2.27075e-95	6.08399e-92	ENSG00000197989	SNHG12	small nucleolar RNA host gene 12 [Source:HGNC Symbol;Acc:HGNC:30062]
ENSG00000215908	2384.82	2.7594	0.138257	3.33573e-89	7.82021e-86	ENSG00000215908	CROCCP2	CROCC pseudogene 2 [Source:HGNC Symbol;Acc:HGNC:28170]
ENSG00000204387	25080.4	2.51506	0.129357	2.43202e-85	5.06807e-82	ENSG00000204387	SNHG32	small nucleolar RNA host gene 32 [Source:HGNC Symbol;Acc:HGNC:19078]
ENSG00000068028	1491.24	2.67064	0.13915	2.70933e-83	5.08135e-80	ENSG00000068028	RASSF1	Ras association domain family member 1 [Source:HGNC Symbol;Acc:HGNC:9882]
ENSG00000159450	1911.72	2.69091	0.148454	1.29824e-74	2.21351e-71	ENSG00000159450	TCHH	trichohyalin [Source:HGNC Symbol;Acc:HGNC:11791]
ENSG00000135547	1351.14	-2.56704	0.145169	3.52798e-71	5.51393e-68	ENSG00000135547	HEY2	hes related family bHLH transcription factor with YRPW motif 2 [Source:HGNC Symbol;Acc:HGNC:4881]
ENSG00000228409	987.557	3.34844	0.19165	1.45222e-69	2.09511e-66	ENSG00000228409	CCT6P1	chaperonin containing TCP1 subunit 6 pseudogene 1 [Source:HGNC Symbol;Acc:HGNC:33094]
ENSG00000006652	3502.28	2.21141	0.127529	1.46182e-68	1.82777e-65	ENSG00000006652	IFRD1	interferon related developmental regulator 1 [Source:HGNC Symbol;Acc:HGNC:5456]
ENSG00000106537	11213.5	-1.89245	0.109055	1.38207e-68	1.82777e-65	ENSG00000106537	TSPAN13	tetraspanin 13 [Source:HGNC Symbol;Acc:HGNC:21643]
ENSG00000011021	1768.81	2.50851	0.14586	1.79803e-67	1.98365e-64	ENSG00000011021	CLCN6	chloride voltage-gated channel 6 [Source:HGNC Symbol;Acc:HGNC:2024]
ENSG00000167508	11507.7	2.16219	0.125425	1.77946e-67	1.98365e-64	ENSG00000167508	MVD	mevalonate diphosphate decarboxylase [Source:HGNC Symbol;Acc:HGNC:7529]
ENSG00000249859	1117.06	2.53904	0.152639	2.65766e-63	2.76913e-60	ENSG00000249859	PVT1	Pvt1 oncogene [Source:HGNC Symbol;Acc:HGNC:9709]
ENSG00000206149	1034.93	2.7072	0.163806	1.55054e-62	1.53054e-59	ENSG00000206149	HERC2P9	hect domain and RLD 2 pseudogene 9 [Source:HGNC Symbol;Acc:HGNC:30495]
ENSG00000205763	1051.48	2.54142	0.155006	1.61507e-61	1.51453e-58	ENSG00000205763	RP9P	RP9 pseudogene [Source:HGNC Symbol;Acc:HGNC:33969]
ENSG00000124664	5652.73	-1.96583	0.120582	1.07088e-60	9.56397e-58	ENSG00000124664	SPDEF	SAM pointed domain containing ETS transcription factor [Source:HGNC Symbol;Acc:HGNC:17257]
ENSG00000186832	698.608	2.78131	0.174262	1.50914e-58	1.28654e-55	ENSG00000186832	KRT16	keratin 16 [Source:HGNC Symbol;Acc:HGNC:6423]
ENSG00000137817	4046.66	1.9442	0.122668	1.05981e-57	8.64209e-55	ENSG00000137817	PARP6	poly(ADP-ribose) polymerase family member 6 [Source:HGNC Symbol;Acc:HGNC:26921]
ENSG00000185485	2165.56	2.2332	0.143404	7.46829e-56	5.83616e-53	ENSG00000185485	SDHAP1	succinate dehydrogenase complex flavoprotein subunit A pseudogene 1 [Source:HGNC Symbol;Acc:HGNC:32455]
ENSG00000233016	11811	1.89282	0.122328	2.16655e-55	1.62535e-52	ENSG00000233016	SNHG7	small nucleolar RNA host gene 7 [Source:HGNC Symbol;Acc:HGNC:28254]
ENSG00000171587	9600.82	2.13654	0.138403	7.08233e-55	5.10881e-52	ENSG00000171587	DSCAM	DS cell adhesion molecule [Source:HGNC Symbol;Acc:HGNC:3039]
ENSG00000213300	3918.43	-1.78764	0.116603	3.65453e-54	2.53854e-51	ENSG00000213300	HNRNPA3P6	heterogeneous nuclear ribonucleoprotein A3 pseudogene 6 [Source:HGNC Symbol;Acc:HGNC:48495]
ENSG00000249346	795.845	-3.0482	0.20078	2.89155e-53	1.93682e-50	ENSG00000249346	LINC01016	long intergenic non-protein coding RNA 1016 [Source:HGNC Symbol;Acc:HGNC:48991]
ENSG00000196756	1399.95	2.48333	0.163927	3.84735e-53	2.48818e-50	ENSG00000196756	SNHG17	small nucleolar RNA host gene 17 [Source:HGNC Symbol;Acc:HGNC:48600]
ENSG00000268043	2051.04	2.03126	0.13726	1.0537e-50	6.58736e-48	ENSG00000268043	NBPF12	NBPF member 12 [Source:HGNC Symbol;Acc:HGNC:24297]
ENSG00000135046	1534.32	2.1106	0.143406	3.78535e-50	2.29014e-47	ENSG00000135046	ANXA1	annexin A1 [Source:HGNC Symbol;Acc:HGNC:533]
ENSG00000232956	1654.44	1.96373	0.134168	1.24087e-49	7.27265e-47	ENSG00000232956	SNHG15	small nucleolar RNA host gene 15 [Source:HGNC Symbol;Acc:HGNC:27797]
ENSG00000272888	3801.86	1.78044	0.122322	4.08453e-49	2.32137e-46	ENSG00000272888	LINC01578	long intergenic non-protein coding RNA 1578 [Source:HGNC Symbol;Acc:HGNC:48626]
ENSG00000100814	3393.21	1.76945	0.121958	8.72323e-49	4.81189e-46	ENSG00000100814	CCNB1IP1	cyclin B1 interacting protein 1 [Source:HGNC Symbol;Acc:HGNC:19437]
ENSG00000168405	277.628	4.01546	0.27718	1.05303e-48	5.64274e-46	ENSG00000168405	CMAHP	cytidine monophospho-N-acetylneuraminic acid hydroxylase, pseudogene [Source:HGNC Symbol;Acc:HGNC:2098]
ENSG00000215154	550.583	2.68815	0.186513	2.83956e-48	1.47933e-45	ENSG00000215154	AC141586.1	potassium channel tetramerisation domain containing 5 (KCTD5) pseudogene
ENSG00000242086	1388.18	2.23182	0.154911	3.05588e-48	1.549e-45	ENSG00000242086	MUC20-OT1	MUC20 overlapping transcript [Source:HGNC Symbol;Acc:HGNC:53807]
ENSG00000014914	1475.5	2.08856	0.144954	3.40803e-48	1.68204e-45	ENSG00000014914	MTMR11	myotubularin related protein 11 [Source:HGNC Symbol;Acc:HGNC:24307]
ENSG00000185432	687.119	-2.79322	0.196786	5.82946e-47	2.80337e-44	ENSG00000185432	METTL7A	methyltransferase like 7A [Source:HGNC Symbol;Acc:HGNC:24550]
ENSG00000240498	315.879	3.89405	0.275839	1.765e-46	8.27562e-44	ENSG00000240498	CDKN2B-AS1	CDKN2B antisense RNA 1 [Source:HGNC Symbol;Acc:HGNC:34341]
ENSG00000229512	506.683	2.7755	0.196869	2.74501e-46	1.25567e-43	ENSG00000229512	AC068580.1	novel transcript
ENSG00000134324	1595.75	1.93919	0.13768	3.55249e-46	1.58636e-43	ENSG00000134324	LPIN1	lipin 1 [Source:HGNC Symbol;Acc:HGNC:13345]
ENSG00000156232	2285.33	1.88115	0.133885	5.835e-46	2.54501e-43	ENSG00000156232	WHAMM	WASP homolog associated with actin, golgi membranes and microtubules [Source:HGNC Symbol;Acc:HGNC:30493]
ENSG00000226210	2329.51	2.32695	0.166318	1.06677e-45	4.54712e-43	ENSG00000226210	WASH8P	WAS protein family homolog 8, pseudogene [Source:HGNC Symbol;Acc:HGNC:53913]
ENSG00000156398	6775.64	-1.60095	0.114777	1.4391e-45	5.99784e-43	ENSG00000156398	SFXN2	sideroflexin 2 [Source:HGNC Symbol;Acc:HGNC:16086]
ENSG00000141424	39801.6	-1.71491	0.123186	2.09546e-45	8.46588e-43	ENSG00000141424	SLC39A6	solute carrier family 39 member 6 [Source:HGNC Symbol;Acc:HGNC:18607]
ENSG00000107984	7694.72	-1.83003	0.130824	2.12155e-45	8.46588e-43	ENSG00000107984	DKK1	dickkopf WNT signaling pathway inhibitor 1 [Source:HGNC Symbol;Acc:HGNC:2891]
ENSG00000128272	16276.5	1.52911	0.110275	3.7761e-45	1.47543e-42	ENSG00000128272	ATF4	activating transcription factor 4 [Source:HGNC Symbol;Acc:HGNC:786]
ENSG00000170144	10987.5	-1.71656	0.123579	7.50284e-45	2.87175e-42	ENSG00000170144	HNRNPA3	heterogeneous nuclear ribonucleoprotein A3 [Source:HGNC Symbol;Acc:HGNC:24941]
ENSG00000125772	1025.11	2.16471	0.156148	7.69403e-45	2.88603e-42	ENSG00000125772	GPCPD1	glycerophosphocholine phosphodiesterase 1 [Source:HGNC Symbol;Acc:HGNC:26957]
ENSG00000059769	764.523	2.36235	0.170537	8.55331e-45	3.14544e-42	ENSG00000059769	DNAJC25	DnaJ heat shock protein family (Hsp40) member C25 [Source:HGNC Symbol;Acc:HGNC:34187]
ENSG00000234585	517.868	3.2293	0.233741	1.23139e-44	4.44128e-42	ENSG00000234585	CCT6P3	chaperonin containing TCP1 subunit 6 pseudogene 3 [Source:HGNC Symbol;Acc:HGNC:35137]
ENSG00000197818	2165.88	1.74956	0.126526	1.43882e-44	5.09154e-42	ENSG00000197818	SLC9A8	solute carrier family 9 member A8 [Source:HGNC Symbol;Acc:HGNC:20728]
ENSG00000269893	2627.22	2.2019	0.161083	1.07353e-43	3.72854e-41	ENSG00000269893	SNHG8	small nucleolar RNA host gene 8 [Source:HGNC Symbol;Acc:HGNC:33098]
ENSG00000129566	2214.13	1.91386	0.143121	6.72244e-42	2.29235e-39	ENSG00000129566	TEP1	telomerase associated protein 1 [Source:HGNC Symbol;Acc:HGNC:11726]
ENSG00000124224	1618.1	2.01717	0.151433	9.15222e-42	3.06518e-39	ENSG00000124224	PPP4R1L	protein phosphatase 4 regulatory subunit 1 like (pseudogene) [Source:HGNC Symbol;Acc:HGNC:15755]
ENSG00000167900	6057.99	-1.53455	0.114941	1.06947e-41	3.51894e-39	ENSG00000167900	TK1	thymidine kinase 1 [Source:HGNC Symbol;Acc:HGNC:11830]
ENSG00000088826	823.308	2.3591	0.177625	1.95469e-41	6.32073e-39	ENSG00000088826	SMOX	spermine oxidase [Source:HGNC Symbol;Acc:HGNC:15862]
ENSG00000186866	3663.89	1.6261	0.123111	7.27552e-41	2.31275e-38	ENSG00000186866	POFUT2	protein O-fucosyltransferase 2 [Source:HGNC Symbol;Acc:HGNC:14683]
ENSG00000123201	475.898	2.75588	0.210273	2.00207e-40	6.25813e-38	ENSG00000123201	GUCY1B2	guanylate cyclase 1 soluble subunit beta 2 (pseudogene) [Source:HGNC Symbol;Acc:HGNC:4686]
ENSG00000157106	5321.12	-2.15546	0.16585	4.92537e-40	1.51435e-37	ENSG00000157106	SMG1	SMG1 nonsense mediated mRNA decay associated PI3K related kinase [Source:HGNC Symbol;Acc:HGNC:30045]
ENSG00000156976	12652.1	1.35136	0.1039	5.49505e-40	1.66225e-37	ENSG00000156976	EIF4A2	eukaryotic translation initiation factor 4A2 [Source:HGNC Symbol;Acc:HGNC:3284]
ENSG00000214176	2238.98	1.76663	0.135412	6.01193e-40	1.78974e-37	ENSG00000214176	PLEKHM1P1	pleckstrin homology and RUN domain containing M1 pseudogene 1 [Source:HGNC Symbol;Acc:HGNC:35411]
ENSG00000196547	3579.2	1.6797	0.129963	2.531e-39	7.41701e-37	ENSG00000196547	MAN2A2	mannosidase alpha class 2A member 2 [Source:HGNC Symbol;Acc:HGNC:6825]
ENSG00000117569	1334.79	1.87958	0.145955	5.1122e-39	1.47507e-36	ENSG00000117569	PTBP2	polypyrimidine tract binding protein 2 [Source:HGNC Symbol;Acc:HGNC:17662]
ENSG00000204256	23030.9	1.39503	0.109899	1.55671e-38	4.42366e-36	ENSG00000204256	BRD2	bromodomain containing 2 [Source:HGNC Symbol;Acc:HGNC:1103]
ENSG00000106404	799.174	2.57005	0.201299	1.68918e-38	4.72845e-36	ENSG00000106404	CLDN15	claudin 15 [Source:HGNC Symbol;Acc:HGNC:2036]
ENSG00000166012	2196.32	1.78088	0.139849	3.01181e-38	8.30684e-36	ENSG00000166012	TAF1D	TATA-box binding protein associated factor, RNA polymerase I subunit D [Source:HGNC Symbol;Acc:HGNC:28759]
ENSG00000187951	1421.97	1.85124	0.146093	6.75693e-38	1.83661e-35	ENSG00000187951	AC091057.1	novel transcript
ENSG00000160072	2399.87	2.10987	0.166777	7.77785e-38	2.08391e-35	ENSG00000160072	ATAD3B	ATPase family AAA domain containing 3B [Source:HGNC Symbol;Acc:HGNC:24007]
ENSG00000099251	509.815	2.60767	0.206491	9.58766e-38	2.53263e-35	ENSG00000099251	HSD17B7P2	hydroxysteroid 17-beta dehydrogenase 7 pseudogene 2 [Source:HGNC Symbol;Acc:HGNC:28120]
ENSG00000263956	2155.16	1.82536	0.145186	2.45368e-37	6.39149e-35	ENSG00000263956	NBPF11	NBPF member 11 [Source:HGNC Symbol;Acc:HGNC:31993]
ENSG00000105388	868.9	2.48569	0.199201	6.2651e-37	1.60962e-34	ENSG00000105388	CEACAM5	CEA cell adhesion molecule 5 [Source:HGNC Symbol;Acc:HGNC:1817]
ENSG00000146556	683.531	2.11156	0.169521	8.70972e-37	2.20744e-34	ENSG00000146556	WASH2P	WASP family homolog 2, pseudogene [Source:HGNC Symbol;Acc:HGNC:33145]
ENSG00000100058	710.513	2.1616	0.174864	2.94383e-36	7.36153e-34	ENSG00000100058	CRYBB2P1	crystallin beta B2 pseudogene 1 [Source:HGNC Symbol;Acc:HGNC:2399]
ENSG00000198858	3193.92	1.53913	0.1246	4.65528e-36	1.14881e-33	ENSG00000198858	R3HDM4	R3H domain containing 4 [Source:HGNC Symbol;Acc:HGNC:28270]
ENSG00000050426	3098.35	1.51646	0.123097	5.74927e-36	1.40036e-33	ENSG00000050426	LETMD1	LETM1 domain containing 1 [Source:HGNC Symbol;Acc:HGNC:24241]
ENSG00000128422	436.668	2.71282	0.220612	6.25006e-36	1.50282e-33	ENSG00000128422	KRT17	keratin 17 [Source:HGNC Symbol;Acc:HGNC:6427]
ENSG00000276550	1391.55	2.20404	0.179537	8.58168e-36	2.03733e-33	ENSG00000276550	HERC2P2	hect domain and RLD 2 pseudogene 2 [Source:HGNC Symbol;Acc:HGNC:4870]
ENSG00000100483	1110.64	1.76027	0.144437	2.76198e-35	6.47511e-33	ENSG00000100483	VCPKMT	valosin containing protein lysine methyltransferase [Source:HGNC Symbol;Acc:HGNC:20352]
ENSG00000178381	2249.36	1.75672	0.143939	3.08584e-35	7.14505e-33	ENSG00000178381	ZFAND2A	zinc finger AN1-type containing 2A [Source:HGNC Symbol;Acc:HGNC:28073]
ENSG00000125814	960.651	2.05703	0.169024	3.19749e-35	7.31328e-33	ENSG00000125814	NAPB	NSF attachment protein beta [Source:HGNC Symbol;Acc:HGNC:15751]
ENSG00000235027	705.445	2.42927	0.200332	5.19618e-35	1.17415e-32	ENSG00000235027	AC068580.3	novel transcript
ENSG00000065665	698.775	2.01886	0.166502	5.69558e-35	1.25671e-32	ENSG00000065665	SEC61A2	SEC61 translocon subunit alpha 2 [Source:HGNC Symbol;Acc:HGNC:17702]
ENSG00000164690	1474.5	-1.73506	0.142981	5.65339e-35	1.25671e-32	ENSG00000164690	SHH	sonic hedgehog signaling molecule [Source:HGNC Symbol;Acc:HGNC:10848]
ENSG00000152137	1535.58	1.93505	0.159662	6.31027e-35	1.37615e-32	ENSG00000152137	HSPB8	heat shock protein family B (small) member 8 [Source:HGNC Symbol;Acc:HGNC:30171]
ENSG00000271383	2759.27	1.64413	0.13585	8.6505e-35	1.86483e-32	ENSG00000271383	NBPF19	NBPF member 19 [Source:HGNC Symbol;Acc:HGNC:31999]
ENSG00000012171	4903.02	1.84847	0.153131	1.22489e-34	2.61055e-32	ENSG00000012171	SEMA3B	semaphorin 3B [Source:HGNC Symbol;Acc:HGNC:10724]
ENSG00000168096	1255.32	1.97587	0.163821	1.27181e-34	2.6801e-32	ENSG00000168096	ANKS3	ankyrin repeat and sterile alpha motif domain containing 3 [Source:HGNC Symbol;Acc:HGNC:29422]
ENSG00000133624	420.823	2.47487	0.205788	1.68844e-34	3.51852e-32	ENSG00000133624	ZNF767P	zinc finger family member 767, pseudogene [Source:HGNC Symbol;Acc:HGNC:21884]
ENSG00000175061	13048.8	1.32511	0.110474	3.9473e-34	8.13534e-32	ENSG00000175061	SNHG29	small nucleolar RNA host gene 29 [Source:HGNC Symbol;Acc:HGNC:28619]
ENSG00000121361	259.006	-3.34328	0.279825	4.08474e-34	8.32709e-32	ENSG00000121361	KCNJ8	potassium inwardly rectifying channel subfamily J member 8 [Source:HGNC Symbol;Acc:HGNC:6269]
ENSG00000177169	16018.8	1.37844	0.114827	4.80323e-34	9.68651e-32	ENSG00000177169	ULK1	unc-51 like autophagy activating kinase 1 [Source:HGNC Symbol;Acc:HGNC:12558]
ENSG00000130222	1105.11	2.07062	0.173662	6.86403e-34	1.36952e-31	ENSG00000130222	GADD45G	growth arrest and DNA damage inducible gamma [Source:HGNC Symbol;Acc:HGNC:4097]
ENSG00000100219	58994.5	-1.32065	0.110748	9.21485e-34	1.8192e-31	ENSG00000100219	XBP1	X-box binding protein 1 [Source:HGNC Symbol;Acc:HGNC:12801]
ENSG00000198910	2569.07	1.47503	0.124241	1.59264e-33	3.11145e-31	ENSG00000198910	L1CAM	L1 cell adhesion molecule [Source:HGNC Symbol;Acc:HGNC:6470]
ENSG00000276043	3342.44	-1.48211	0.124947	1.71965e-33	3.32496e-31	ENSG00000276043	UHRF1	ubiquitin like with PHD and ring finger domains 1 [Source:HGNC Symbol;Acc:HGNC:12556]
ENSG00000214765	1610.28	1.97967	0.167276	1.88188e-33	3.60149e-31	ENSG00000214765	SEPTIN7P2	septin 7 pseudogene 2 [Source:HGNC Symbol;Acc:HGNC:32339]
ENSG00000178980	5838.42	1.56219	0.131811	2.03648e-33	3.85801e-31	ENSG00000178980	SELENOW	selenoprotein W [Source:HGNC Symbol;Acc:HGNC:10752]
ENSG00000205664	1153.82	1.85796	0.157123	2.25e-33	4.21987e-31	None	None	None
ENSG00000185596	1238.27	1.98388	0.168237	3.21367e-33	5.96757e-31	ENSG00000185596	WASH3P	WASP family homolog 3, pseudogene [Source:HGNC Symbol;Acc:HGNC:24362]
ENSG00000100234	1429.61	1.70917	0.145716	7.87207e-33	1.44746e-30	ENSG00000100234	TIMP3	TIMP metallopeptidase inhibitor 3 [Source:HGNC Symbol;Acc:HGNC:11822]
ENSG00000106089	720.195	2.34732	0.201738	1.87205e-32	3.40877e-30	ENSG00000106089	STX1A	syntaxin 1A [Source:HGNC Symbol;Acc:HGNC:11433]
ENSG00000262943	640.051	2.05612	0.176665	2.01324e-32	3.6306e-30	ENSG00000262943	ALOX12P2	arachidonate 12-lipoxygenase pseudogene 2 [Source:HGNC Symbol;Acc:HGNC:432]
ENSG00000198231	14433.8	1.28215	0.110868	6.47038e-32	1.15573e-29	ENSG00000198231	DDX42	DEAD-box helicase 42 [Source:HGNC Symbol;Acc:HGNC:18676]
ENSG00000107562	5883	-1.73759	0.150624	6.75511e-32	1.19521e-29	ENSG00000107562	CXCL12	C-X-C motif chemokine ligand 12 [Source:HGNC Symbol;Acc:HGNC:10672]
ENSG00000101213	1015.09	1.87203	0.162955	1.12456e-31	1.97113e-29	ENSG00000101213	PTK6	protein tyrosine kinase 6 [Source:HGNC Symbol;Acc:HGNC:9617]
ENSG00000174669	3143.81	1.47257	0.128034	1.15611e-31	2.00767e-29	ENSG00000174669	SLC29A2	solute carrier family 29 member 2 [Source:HGNC Symbol;Acc:HGNC:11004]
ENSG00000185917	1042.22	1.78558	0.15535	1.23785e-31	2.1299e-29	ENSG00000185917	SETD4	SET domain containing 4 [Source:HGNC Symbol;Acc:HGNC:1258]
ENSG00000037042	921.257	1.84891	0.161093	1.29115e-31	2.20141e-29	ENSG00000037042	TUBG2	tubulin gamma 2 [Source:HGNC Symbol;Acc:HGNC:12419]
ENSG00000215158	275.261	2.81493	0.24564	1.41002e-31	2.36627e-29	ENSG00000215158	AC138409.2	Putative beta-glucuronidase-like protein FLJ75287 pseudogene
ENSG00000198879	734.36	2.17477	0.189732	1.42569e-31	2.36627e-29	ENSG00000198879	SFMBT2	Scm like with four mbt domains 2 [Source:HGNC Symbol;Acc:HGNC:20256]
ENSG00000099860	4000.73	1.43844	0.125246	1.42276e-31	2.36627e-29	ENSG00000099860	GADD45B	growth arrest and DNA damage inducible beta [Source:HGNC Symbol;Acc:HGNC:4096]
ENSG00000173467	1669.43	-1.51764	0.132233	1.50213e-31	2.47126e-29	ENSG00000173467	AGR3	anterior gradient 3, protein disulphide isomerase family member [Source:HGNC Symbol;Acc:HGNC:24167]
ENSG00000047188	1643.53	1.82484	0.159614	2.26425e-31	3.6927e-29	ENSG00000047188	YTHDC2	YTH domain containing 2 [Source:HGNC Symbol;Acc:HGNC:24721]
ENSG00000107014	401.931	-2.45298	0.215302	2.86481e-31	4.63186e-29	ENSG00000107014	RLN2	relaxin 2 [Source:HGNC Symbol;Acc:HGNC:10027]
ENSG00000163683	15501.4	-1.2755	0.112794	3.67176e-31	5.8858e-29	ENSG00000163683	SMIM14	small integral membrane protein 14 [Source:HGNC Symbol;Acc:HGNC:27321]
ENSG00000064205	6289.96	1.25575	0.10986	5.58745e-31	8.88073e-29	ENSG00000064205	CCN5	cellular communication network factor 5 [Source:HGNC Symbol;Acc:HGNC:12770]
ENSG00000160695	3269.3	1.38345	0.122382	1.28341e-30	2.02271e-28	ENSG00000160695	VPS11	VPS11 core subunit of CORVET and HOPS complexes [Source:HGNC Symbol;Acc:HGNC:14583]
ENSG00000240429	435.598	2.63055	0.233657	1.2976e-30	2.02804e-28	ENSG00000240429	LRRFIP1P1	LRR binding FLII interacting protein 1 pseudogene 1 [Source:HGNC Symbol;Acc:HGNC:32937]
ENSG00000245910	5223.79	1.54228	0.136782	1.59112e-30	2.46624e-28	ENSG00000245910	SNHG6	small nucleolar RNA host gene 6 [Source:HGNC Symbol;Acc:HGNC:32965]
ENSG00000131153	3065	-1.35544	0.120245	1.78432e-30	2.74302e-28	ENSG00000131153	GINS2	GINS complex subunit 2 [Source:HGNC Symbol;Acc:HGNC:24575]
ENSG00000074416	2506.29	1.83022	0.162989	2.40157e-30	3.66191e-28	ENSG00000074416	MGLL	monoglyceride lipase [Source:HGNC Symbol;Acc:HGNC:17038]
ENSG00000064787	2891.82	1.43022	0.127558	3.07697e-30	4.65391e-28	ENSG00000064787	BCAS1	breast carcinoma amplified sequence 1 [Source:HGNC Symbol;Acc:HGNC:974]
ENSG00000167723	484.286	2.12386	0.190389	4.81702e-30	7.22746e-28	ENSG00000167723	TRPV3	transient receptor potential cation channel subfamily V member 3 [Source:HGNC Symbol;Acc:HGNC:18084]
ENSG00000143420	20852.1	-1.19152	0.106968	9.68618e-30	1.44178e-27	ENSG00000143420	ENSA	endosulfine alpha [Source:HGNC Symbol;Acc:HGNC:3360]
ENSG00000258890	3111.21	1.66936	0.15043	1.08024e-29	1.59527e-27	ENSG00000258890	CEP95	centrosomal protein 95 [Source:HGNC Symbol;Acc:HGNC:25141]
ENSG00000250251	887.596	1.77745	0.160825	1.67922e-29	2.46044e-27	ENSG00000250251	PKD1P6	polycystin 1, transient receptor potential channel interacting pseudogene 6 [Source:HGNC Symbol;Acc:HGNC:30070]
ENSG00000168398	379.314	2.69629	0.244601	1.78626e-29	2.597e-27	ENSG00000168398	BDKRB2	bradykinin receptor B2 [Source:HGNC Symbol;Acc:HGNC:1030]
ENSG00000198797	327.462	-2.69644	0.244703	2.08112e-29	3.00242e-27	ENSG00000198797	BRINP2	BMP/retinoic acid inducible neural specific 2 [Source:HGNC Symbol;Acc:HGNC:13746]
ENSG00000233930	302.117	2.73219	0.248122	2.23395e-29	3.1983e-27	ENSG00000233930	KRTAP5-AS1	KRTAP5-1/KRTAP5-2 antisense RNA 1 [Source:HGNC Symbol;Acc:HGNC:27877]
ENSG00000171121	421.088	2.41716	0.219632	2.48229e-29	3.52692e-27	ENSG00000171121	KCNMB3	potassium calcium-activated channel subfamily M regulatory beta subunit 3 [Source:HGNC Symbol;Acc:HGNC:6287]
ENSG00000100100	916.961	1.72113	0.156586	2.84507e-29	4.01197e-27	ENSG00000100100	PIK3IP1	phosphoinositide-3-kinase interacting protein 1 [Source:HGNC Symbol;Acc:HGNC:24942]
ENSG00000131797	987.821	1.67766	0.152853	4.201e-29	5.87983e-27	ENSG00000131797	CLUHP3	clustered mitochondria homolog pseudogene 3 [Source:HGNC Symbol;Acc:HGNC:28447]
ENSG00000088356	3606.27	1.33116	0.121273	5.2984e-29	7.36085e-27	ENSG00000088356	PDRG1	p53 and DNA damage regulated 1 [Source:HGNC Symbol;Acc:HGNC:16119]
ENSG00000124507	655.689	-1.85269	0.170009	8.8963e-29	1.22684e-26	ENSG00000124507	PACSIN1	protein kinase C and casein kinase substrate in neurons 1 [Source:HGNC Symbol;Acc:HGNC:8570]
ENSG00000074755	6065.23	1.41903	0.130341	1.24555e-28	1.69286e-26	ENSG00000074755	ZZEF1	zinc finger ZZ-type and EF-hand domain containing 1 [Source:HGNC Symbol;Acc:HGNC:29027]
ENSG00000135486	33190.4	-1.16533	0.107071	1.24561e-28	1.69286e-26	ENSG00000135486	HNRNPA1	heterogeneous nuclear ribonucleoprotein A1 [Source:HGNC Symbol;Acc:HGNC:5031]
ENSG00000131069	1420.54	1.59687	0.147414	2.02671e-28	2.7346e-26	ENSG00000131069	ACSS2	acyl-CoA synthetase short chain family member 2 [Source:HGNC Symbol;Acc:HGNC:15814]
ENSG00000139289	6625.47	-1.37524	0.126852	2.11319e-28	2.83092e-26	ENSG00000139289	PHLDA1	pleckstrin homology like domain family A member 1 [Source:HGNC Symbol;Acc:HGNC:8933]
ENSG00000204899	841.424	-1.70827	0.157862	2.17827e-28	2.89741e-26	ENSG00000204899	MZT1	mitotic spindle organizing protein 1 [Source:HGNC Symbol;Acc:HGNC:33830]
ENSG00000101144	13077.2	-1.17913	0.108698	2.32338e-28	3.06866e-26	ENSG00000101144	BMP7	bone morphogenetic protein 7 [Source:HGNC Symbol;Acc:HGNC:1074]
ENSG00000073111	6234.65	-1.24636	0.114974	2.42048e-28	3.17455e-26	ENSG00000073111	MCM2	minichromosome maintenance complex component 2 [Source:HGNC Symbol;Acc:HGNC:6944]
ENSG00000101247	781.728	1.7634	0.163234	2.67085e-28	3.4786e-26	ENSG00000101247	NDUFAF5	NADH:ubiquinone oxidoreductase complex assembly factor 5 [Source:HGNC Symbol;Acc:HGNC:15899]
ENSG00000186815	2273.91	1.35347	0.125054	2.82601e-28	3.65529e-26	ENSG00000186815	TPCN1	two pore segment channel 1 [Source:HGNC Symbol;Acc:HGNC:18182]
ENSG00000165140	10678.9	-1.18182	0.110215	4.50708e-28	5.78975e-26	ENSG00000165140	FBP1	fructose-bisphosphatase 1 [Source:HGNC Symbol;Acc:HGNC:3606]
ENSG00000196878	1525.21	1.68584	0.15672	4.87655e-28	6.22175e-26	ENSG00000196878	LAMB3	laminin subunit beta 3 [Source:HGNC Symbol;Acc:HGNC:6490]
ENSG00000146476	10296.9	-1.164	0.107942	4.94457e-28	6.26591e-26	ENSG00000146476	ARMT1	acidic residue methyltransferase 1 [Source:HGNC Symbol;Acc:HGNC:17872]
ENSG00000145365	648.291	-1.83127	0.17123	8.1737e-28	1.02884e-25	ENSG00000145365	TIFA	TRAF interacting protein with forkhead associated domain [Source:HGNC Symbol;Acc:HGNC:19075]
ENSG00000164237	4539.74	-1.33406	0.12446	8.47078e-28	1.05913e-25	ENSG00000164237	CMBL	carboxymethylenebutenolidase homolog [Source:HGNC Symbol;Acc:HGNC:25090]
ENSG00000124067	2384.68	1.3742	0.128746	1.38195e-27	1.71645e-25	ENSG00000124067	SLC12A4	solute carrier family 12 member 4 [Source:HGNC Symbol;Acc:HGNC:10913]
ENSG00000066583	10085.6	-1.14361	0.107173	1.73147e-27	2.13643e-25	ENSG00000066583	ISOC1	isochorismatase domain containing 1 [Source:HGNC Symbol;Acc:HGNC:24254]
ENSG00000198026	2264.81	1.38668	0.1305	2.29463e-27	2.8128e-25	ENSG00000198026	ZNF335	zinc finger protein 335 [Source:HGNC Symbol;Acc:HGNC:15807]
ENSG00000154146	425.621	-2.22299	0.210076	2.46684e-27	3.00425e-25	ENSG00000154146	NRGN	neurogranin [Source:HGNC Symbol;Acc:HGNC:8000]
ENSG00000130529	2839.64	1.30481	0.123186	3.43747e-27	4.15934e-25	ENSG00000130529	TRPM4	transient receptor potential cation channel subfamily M member 4 [Source:HGNC Symbol;Acc:HGNC:17993]
ENSG00000274602	465.074	2.27016	0.215257	3.55768e-27	4.2772e-25	ENSG00000274602	PI4KAP1	phosphatidylinositol 4-kinase alpha pseudogene 1 [Source:HGNC Symbol;Acc:HGNC:33576]
ENSG00000111319	701.242	1.7712	0.168443	4.75e-27	5.67429e-25	ENSG00000111319	SCNN1A	sodium channel epithelial 1 subunit alpha [Source:HGNC Symbol;Acc:HGNC:10599]
ENSG00000251022	986.55	1.61084	0.153412	7.53219e-27	8.9409e-25	ENSG00000251022	THAP9-AS1	THAP9 antisense RNA 1 [Source:HGNC Symbol;Acc:HGNC:44172]
ENSG00000119929	854.436	1.66257	0.158793	8.15189e-27	9.61564e-25	ENSG00000119929	CUTC	cutC copper transporter [Source:HGNC Symbol;Acc:HGNC:24271]
ENSG00000255302	7148.38	-1.20593	0.115062	1.23182e-26	1.44392e-24	ENSG00000255302	EID1	EP300 interacting inhibitor of differentiation 1 [Source:HGNC Symbol;Acc:HGNC:1191]
ENSG00000223959	2636.91	1.30375	0.124678	1.42292e-26	1.65757e-24	ENSG00000223959	AFG3L1P	AFG3 like matrix AAA peptidase subunit 1, pseudogene [Source:HGNC Symbol;Acc:HGNC:314]
ENSG00000162194	513.28	2.29136	0.22169	3.18286e-26	3.68484e-24	ENSG00000162194	LBHD1	LBH domain containing 1 [Source:HGNC Symbol;Acc:HGNC:28351]
ENSG00000100297	3385.23	-1.26083	0.122133	3.28034e-26	3.77441e-24	ENSG00000100297	MCM5	minichromosome maintenance complex component 5 [Source:HGNC Symbol;Acc:HGNC:6948]
ENSG00000074527	774.966	1.9586	0.18988	4.45814e-26	5.09832e-24	ENSG00000074527	NTN4	netrin 4 [Source:HGNC Symbol;Acc:HGNC:13658]
ENSG00000106610	1048.39	1.53751	0.148875	4.84846e-26	5.51108e-24	ENSG00000106610	STAG3L4	stromal antigen 3-like 4 (pseudogene) [Source:HGNC Symbol;Acc:HGNC:33887]
ENSG00000131373	1111.62	1.61914	0.157058	5.81933e-26	6.57479e-24	ENSG00000131373	HACL1	2-hydroxyacyl-CoA lyase 1 [Source:HGNC Symbol;Acc:HGNC:17856]
ENSG00000256663	1370.04	-1.55967	0.151581	6.53276e-26	7.33664e-24	ENSG00000256663	AC112777.1	ubiquitin-like with PHD and ring finger domains 1 (UHRF1) pseudogene
ENSG00000259349	673.708	1.83538	0.178586	7.17816e-26	8.01347e-24	ENSG00000259349	AC011921.1	novel transcript, antisense to APPBP2
ENSG00000168564	998.272	1.64791	0.16035	7.27854e-26	8.07745e-24	ENSG00000168564	CDKN2AIP	CDKN2A interacting protein [Source:HGNC Symbol;Acc:HGNC:24325]
ENSG00000135924	4578.76	1.21023	0.117335	7.32961e-26	8.08629e-24	ENSG00000135924	DNAJB2	DnaJ heat shock protein family (Hsp40) member B2 [Source:HGNC Symbol;Acc:HGNC:5228]
ENSG00000185507	1191.67	1.74676	0.170094	7.55736e-26	8.28879e-24	ENSG00000185507	IRF7	interferon regulatory factor 7 [Source:HGNC Symbol;Acc:HGNC:6122]
ENSG00000171307	1248.43	-1.48096	0.144296	9.52685e-26	1.03881e-23	ENSG00000171307	ZDHHC16	zinc finger DHHC-type palmitoyltransferase 16 [Source:HGNC Symbol;Acc:HGNC:20714]
ENSG00000132471	5969.77	-1.22762	0.119043	1.00263e-25	1.08696e-23	ENSG00000132471	WBP2	WW domain binding protein 2 [Source:HGNC Symbol;Acc:HGNC:12738]
ENSG00000127561	817.724	1.76764	0.172598	1.0085e-25	1.08703e-23	ENSG00000127561	SYNGR3	synaptogyrin 3 [Source:HGNC Symbol;Acc:HGNC:11501]
ENSG00000160326	824.625	2.16309	0.211785	1.13227e-25	1.20953e-23	ENSG00000160326	SLC2A6	solute carrier family 2 member 6 [Source:HGNC Symbol;Acc:HGNC:11011]
ENSG00000187244	7285.82	-1.136	0.111022	1.13504e-25	1.20953e-23	ENSG00000187244	BCAM	basal cell adhesion molecule (Lutheran blood group) [Source:HGNC Symbol;Acc:HGNC:6722]
ENSG00000242802	4924.22	1.42941	0.139439	1.15846e-25	1.22751e-23	ENSG00000242802	AP5Z1	adaptor related protein complex 5 subunit zeta 1 [Source:HGNC Symbol;Acc:HGNC:22197]
ENSG00000165029	597.721	2.40355	0.235533	1.21893e-25	1.28432e-23	ENSG00000165029	ABCA1	ATP binding cassette subfamily A member 1 [Source:HGNC Symbol;Acc:HGNC:29]
ENSG00000175643	2610.24	-1.26545	0.123915	1.93519e-25	2.02763e-23	ENSG00000175643	RMI2	RecQ mediated genome instability 2 [Source:HGNC Symbol;Acc:HGNC:28349]
ENSG00000178401	1172.23	-1.51018	0.148647	2.69425e-25	2.80726e-23	ENSG00000178401	DNAJC22	DnaJ heat shock protein family (Hsp40) member C22 [Source:HGNC Symbol;Acc:HGNC:25802]
ENSG00000132646	5793.41	-1.13537	0.111472	3.10724e-25	3.21968e-23	ENSG00000132646	PCNA	proliferating cell nuclear antigen [Source:HGNC Symbol;Acc:HGNC:8729]
ENSG00000102362	955.672	-1.59411	0.157258	3.22166e-25	3.3199e-23	ENSG00000102362	SYTL4	synaptotagmin like 4 [Source:HGNC Symbol;Acc:HGNC:15588]
ENSG00000167767	23937.5	1.43953	0.142503	3.50117e-25	3.58822e-23	ENSG00000167767	KRT80	keratin 80 [Source:HGNC Symbol;Acc:HGNC:27056]
ENSG00000148735	332.388	-2.30313	0.228219	4.05527e-25	4.13351e-23	ENSG00000148735	PLEKHS1	pleckstrin homology domain containing S1 [Source:HGNC Symbol;Acc:HGNC:26285]
ENSG00000100263	1688.58	1.45282	0.143768	4.22825e-25	4.28654e-23	ENSG00000100263	RHBDD3	rhomboid domain containing 3 [Source:HGNC Symbol;Acc:HGNC:1308]
ENSG00000143153	3902.92	-1.2803	0.126805	6.33753e-25	6.39035e-23	ENSG00000143153	ATP1B1	ATPase Na+/K+ transporting subunit beta 1 [Source:HGNC Symbol;Acc:HGNC:804]
ENSG00000115414	2977.31	-1.49557	0.148586	7.00861e-25	7.02922e-23	ENSG00000115414	FN1	fibronectin 1 [Source:HGNC Symbol;Acc:HGNC:3778]
ENSG00000205485	346.427	2.49249	0.248584	7.62749e-25	7.60924e-23	ENSG00000205485	AC004980.1	pseudogene similar to part of postmeiotic segregation increased 2-like 3 PMS2L3
ENSG00000186162	1418.3	1.442	0.143087	8.40452e-25	8.34004e-23	ENSG00000186162	CIDECP1	cell death inducing DFFA like effector c pseudogene 1 [Source:HGNC Symbol;Acc:HGNC:24230]
ENSG00000225648	1743.7	1.415	0.141064	9.51347e-25	9.3908e-23	ENSG00000225648	SBDSP1	SBDS pseudogene 1 [Source:HGNC Symbol;Acc:HGNC:21646]
ENSG00000204149	602.411	2.04885	0.205318	1.2463e-24	1.22379e-22	ENSG00000204149	AGAP6	ArfGAP with GTPase domain, ankyrin repeat and PH domain 6 [Source:HGNC Symbol;Acc:HGNC:23466]
ENSG00000099994	408.936	-2.33358	0.234188	1.36891e-24	1.33719e-22	ENSG00000099994	SUSD2	sushi domain containing 2 [Source:HGNC Symbol;Acc:HGNC:30667]
ENSG00000137073	2615.34	1.34159	0.133941	1.38646e-24	1.3473e-22	ENSG00000137073	UBAP2	ubiquitin associated protein 2 [Source:HGNC Symbol;Acc:HGNC:14185]
ENSG00000180694	26163	-1.37853	0.138663	1.48766e-24	1.43082e-22	ENSG00000180694	TMEM64	transmembrane protein 64 [Source:HGNC Symbol;Acc:HGNC:25441]
ENSG00000165424	303.699	-2.55852	0.256846	1.48192e-24	1.43082e-22	ENSG00000165424	ZCCHC24	zinc finger CCHC-type containing 24 [Source:HGNC Symbol;Acc:HGNC:26911]
ENSG00000180914	1107.64	1.67782	0.168157	1.57516e-24	1.50725e-22	ENSG00000180914	OXTR	oxytocin receptor [Source:HGNC Symbol;Acc:HGNC:8529]
ENSG00000167815	4291.86	-1.16858	0.117063	2.37762e-24	2.26357e-22	ENSG00000167815	PRDX2	peroxiredoxin 2 [Source:HGNC Symbol;Acc:HGNC:9353]
ENSG00000081721	1015.39	1.57064	0.157991	2.50175e-24	2.36971e-22	ENSG00000081721	DUSP12	dual specificity phosphatase 12 [Source:HGNC Symbol;Acc:HGNC:3067]
ENSG00000187953	1136.63	1.49337	0.150373	2.91872e-24	2.75079e-22	ENSG00000187953	PMS2CL	PMS2 C-terminal like pseudogene [Source:HGNC Symbol;Acc:HGNC:30061]
ENSG00000103485	5724.1	1.27277	0.128429	3.22811e-24	3.02716e-22	ENSG00000103485	QPRT	quinolinate phosphoribosyltransferase [Source:HGNC Symbol;Acc:HGNC:9755]
ENSG00000072609	3645.4	1.30462	0.131711	4.26633e-24	3.98085e-22	ENSG00000072609	CHFR	checkpoint with forkhead and ring finger domains [Source:HGNC Symbol;Acc:HGNC:20455]
ENSG00000223573	3385.35	1.29082	0.130977	7.03345e-24	6.53031e-22	ENSG00000223573	TINCR	TINCR ubiquitin domain containing [Source:HGNC Symbol;Acc:HGNC:14607]
ENSG00000122678	1433.22	1.35252	0.137462	8.03806e-24	7.42629e-22	ENSG00000122678	POLM	DNA polymerase mu [Source:HGNC Symbol;Acc:HGNC:9185]
ENSG00000151715	642.428	1.79382	0.182965	8.50879e-24	7.82267e-22	ENSG00000151715	TMEM45B	transmembrane protein 45B [Source:HGNC Symbol;Acc:HGNC:25194]
ENSG00000186480	8067.23	-1.08456	0.110113	9.91678e-24	9.07264e-22	ENSG00000186480	INSIG1	insulin induced gene 1 [Source:HGNC Symbol;Acc:HGNC:6083]
ENSG00000135049	734.55	1.73972	0.177855	1.08368e-23	9.86621e-22	ENSG00000135049	AGTPBP1	ATP/GTP binding protein 1 [Source:HGNC Symbol;Acc:HGNC:17258]
ENSG00000029534	356.631	-2.36197	0.242067	1.09025e-23	9.87806e-22	ENSG00000029534	ANK1	ankyrin 1 [Source:HGNC Symbol;Acc:HGNC:492]
ENSG00000022267	843.369	-1.592	0.162988	1.31982e-23	1.19006e-21	ENSG00000022267	FHL1	four and a half LIM domains 1 [Source:HGNC Symbol;Acc:HGNC:3702]
ENSG00000236565	544.889	-2.03343	0.209521	1.6252e-23	1.4584e-21	ENSG00000236565	HNRNPA3P5	heterogeneous nuclear ribonucleoprotein A3 pseudogene 5 [Source:HGNC Symbol;Acc:HGNC:39774]
ENSG00000164078	470.547	1.88093	0.193306	1.69419e-23	1.51307e-21	ENSG00000164078	MST1R	macrophage stimulating 1 receptor [Source:HGNC Symbol;Acc:HGNC:7381]
ENSG00000125779	1630.22	1.38543	0.142203	2.02445e-23	1.79946e-21	ENSG00000125779	PANK2	pantothenate kinase 2 [Source:HGNC Symbol;Acc:HGNC:15894]
ENSG00000139112	415.73	2.13379	0.220171	2.25419e-23	1.99421e-21	ENSG00000139112	GABARAPL1	GABA type A receptor associated protein like 1 [Source:HGNC Symbol;Acc:HGNC:4068]
ENSG00000187601	374.695	-2.19418	0.226323	2.33948e-23	2.05995e-21	ENSG00000187601	MAGEH1	MAGE family member H1 [Source:HGNC Symbol;Acc:HGNC:24092]
ENSG00000188283	480.959	2.03209	0.209762	2.40733e-23	2.10979e-21	ENSG00000188283	ZNF383	zinc finger protein 383 [Source:HGNC Symbol;Acc:HGNC:18609]
ENSG00000267254	325.893	2.21844	0.229332	2.73283e-23	2.38391e-21	ENSG00000267254	ZNF790-AS1	ZNF790 antisense RNA 1 [Source:HGNC Symbol;Acc:HGNC:27617]
ENSG00000277149	221.538	2.88609	0.299192	3.02347e-23	2.62524e-21	ENSG00000277149	TYW1B	tRNA-yW synthesizing protein 1 homolog B [Source:HGNC Symbol;Acc:HGNC:33908]
ENSG00000279457	842.6	1.95679	0.202403	3.07482e-23	2.65753e-21	ENSG00000279457	WASH9P	WAS protein family homolog 9, pseudogene [Source:HGNC Symbol;Acc:HGNC:53981]
ENSG00000214331	334.481	2.28957	0.237374	3.43185e-23	2.95249e-21	ENSG00000214331	AC009053.2	pyruvate dehydrogenase phosphatase regulatory subunit (PDPR) pseudogene
ENSG00000134815	2653.83	1.2667	0.130868	4.17814e-23	3.57813e-21	ENSG00000134815	DHX34	DExH-box helicase 34 [Source:HGNC Symbol;Acc:HGNC:16719]
ENSG00000128791	1391.65	-1.31799	0.136458	4.70139e-23	4.00794e-21	ENSG00000128791	TWSG1	twisted gastrulation BMP signaling modulator 1 [Source:HGNC Symbol;Acc:HGNC:12429]
ENSG00000008300	2007.12	1.25224	0.129573	4.91837e-23	4.17394e-21	ENSG00000008300	CELSR3	cadherin EGF LAG seven-pass G-type receptor 3 [Source:HGNC Symbol;Acc:HGNC:3230]
ENSG00000147883	1484.36	1.7966	0.188359	1.01229e-22	8.55202e-21	ENSG00000147883	CDKN2B	cyclin dependent kinase inhibitor 2B [Source:HGNC Symbol;Acc:HGNC:1788]
ENSG00000152117	2818.82	1.49979	0.157119	1.16412e-22	9.79063e-21	ENSG00000152117	SMPD4BP	sphingomyelin phosphodiesterase 4B, pseudogene [Source:HGNC Symbol;Acc:HGNC:24761]
ENSG00000167755	370.793	2.1006	0.22065	1.24663e-22	1.04377e-20	ENSG00000167755	KLK6	kallikrein related peptidase 6 [Source:HGNC Symbol;Acc:HGNC:6367]
ENSG00000136235	317.505	2.29748	0.241551	1.30032e-22	1.08389e-20	ENSG00000136235	GPNMB	glycoprotein nmb [Source:HGNC Symbol;Acc:HGNC:4462]
ENSG00000165802	4668.5	1.08227	0.112974	1.38092e-22	1.14598e-20	ENSG00000165802	NSMF	NMDA receptor synaptonuclear signaling and neuronal migration factor [Source:HGNC Symbol;Acc:HGNC:29843]
ENSG00000101782	2390.65	1.3567	0.142152	1.44959e-22	1.19767e-20	ENSG00000101782	RIOK3	RIO kinase 3 [Source:HGNC Symbol;Acc:HGNC:11451]
ENSG00000164309	1529.02	1.60218	0.16831	1.50054e-22	1.23432e-20	ENSG00000164309	CMYA5	cardiomyopathy associated 5 [Source:HGNC Symbol;Acc:HGNC:14305]
ENSG00000072803	2419.3	-1.54798	0.162662	1.54502e-22	1.26537e-20	ENSG00000072803	FBXW11	F-box and WD repeat domain containing 11 [Source:HGNC Symbol;Acc:HGNC:13607]
ENSG00000162971	890.557	1.46814	0.154121	1.55935e-22	1.27155e-20	ENSG00000162971	TYW5	tRNA-yW synthesizing protein 5 [Source:HGNC Symbol;Acc:HGNC:26754]
ENSG00000163393	387.265	2.18327	0.231522	2.68246e-22	2.1779e-20	ENSG00000163393	SLC22A15	solute carrier family 22 member 15 [Source:HGNC Symbol;Acc:HGNC:20301]
ENSG00000112118	5584.41	-1.09836	0.115552	2.81293e-22	2.27399e-20	ENSG00000112118	MCM3	minichromosome maintenance complex component 3 [Source:HGNC Symbol;Acc:HGNC:6945]
ENSG00000145808	5864.87	1.34603	0.142371	3.3467e-22	2.69387e-20	ENSG00000145808	ADAMTS19	ADAM metallopeptidase with thrombospondin type 1 motif 19 [Source:HGNC Symbol;Acc:HGNC:17111]
ENSG00000104825	2906.26	1.13968	0.12029	3.48326e-22	2.79181e-20	ENSG00000104825	NFKBIB	NFKB inhibitor beta [Source:HGNC Symbol;Acc:HGNC:7798]
ENSG00000165121	196.51	2.75089	0.29274	3.60719e-22	2.87884e-20	ENSG00000165121	AL353743.1	kinesin family member 27 (KIF27) pseudogene
ENSG00000188153	2218.07	1.26198	0.133674	3.82282e-22	3.03801e-20	ENSG00000188153	COL4A5	collagen type IV alpha 5 chain [Source:HGNC Symbol;Acc:HGNC:2207]
ENSG00000236438	390.155	2.12965	0.226655	3.95691e-22	3.1313e-20	ENSG00000236438	FAM157A	family with sequence similarity 157 member A [Source:HGNC Symbol;Acc:HGNC:34079]
ENSG00000164855	3164.51	1.26607	0.134191	4.39314e-22	3.4619e-20	ENSG00000164855	TMEM184A	transmembrane protein 184A [Source:HGNC Symbol;Acc:HGNC:28797]
ENSG00000163703	1336.14	1.39467	0.148588	6.39777e-22	5.02051e-20	ENSG00000163703	CRELD1	cysteine rich with EGF like domains 1 [Source:HGNC Symbol;Acc:HGNC:14630]
ENSG00000224578	7331.25	-1.2021	0.127942	6.84339e-22	5.34783e-20	ENSG00000224578	HNRNPA1P48	heterogeneous nuclear ribonucleoprotein A1 pseudogene 48 [Source:HGNC Symbol;Acc:HGNC:48778]
ENSG00000227036	1296.19	1.50299	0.160771	8.35758e-22	6.504e-20	ENSG00000227036	LINC00511	long intergenic non-protein coding RNA 511 [Source:HGNC Symbol;Acc:HGNC:43564]
ENSG00000233822	412.006	1.9823	0.213103	9.94805e-22	7.70974e-20	ENSG00000233822	H2BC15	H2B clustered histone 15 [Source:HGNC Symbol;Acc:HGNC:4749]
ENSG00000116106	2143.93	1.51961	0.163051	1.04525e-21	8.06734e-20	ENSG00000116106	EPHA4	EPH receptor A4 [Source:HGNC Symbol;Acc:HGNC:3388]
ENSG00000166803	1057.73	-1.69753	0.182777	1.28699e-21	9.89239e-20	ENSG00000166803	PCLAF	PCNA clamp associated factor [Source:HGNC Symbol;Acc:HGNC:28961]
ENSG00000196208	65217.2	1.00396	0.108818	1.35068e-21	1.03396e-19	ENSG00000196208	GREB1	growth regulating estrogen receptor binding 1 [Source:HGNC Symbol;Acc:HGNC:24885]
ENSG00000143515	1999.59	-1.21419	0.1305	1.55899e-21	1.18857e-19	ENSG00000143515	ATP8B2	ATPase phospholipid transporting 8B2 [Source:HGNC Symbol;Acc:HGNC:13534]
ENSG00000160570	2771.64	1.22173	0.131642	1.66713e-21	1.26587e-19	ENSG00000160570	DEDD2	death effector domain containing 2 [Source:HGNC Symbol;Acc:HGNC:24450]
ENSG00000028310	2746.99	1.13681	0.122369	1.98856e-21	1.50385e-19	ENSG00000028310	BRD9	bromodomain containing 9 [Source:HGNC Symbol;Acc:HGNC:25818]
ENSG00000110921	3340.89	1.14379	0.123152	2.08269e-21	1.56871e-19	ENSG00000110921	MVK	mevalonate kinase [Source:HGNC Symbol;Acc:HGNC:7530]
ENSG00000124466	5331.57	1.03572	0.111509	2.35363e-21	1.76008e-19	ENSG00000124466	LYPD3	LY6/PLAUR domain containing 3 [Source:HGNC Symbol;Acc:HGNC:24880]
ENSG00000176619	6802.58	-1.0355	0.111592	2.35554e-21	1.76008e-19	ENSG00000176619	LMNB2	lamin B2 [Source:HGNC Symbol;Acc:HGNC:6638]
ENSG00000087301	1113.04	1.55716	0.168925	2.56667e-21	1.91024e-19	ENSG00000087301	TXNDC16	thioredoxin domain containing 16 [Source:HGNC Symbol;Acc:HGNC:19965]
ENSG00000114923	571.797	1.77838	0.193077	2.59699e-21	1.92516e-19	ENSG00000114923	SLC4A3	solute carrier family 4 member 3 [Source:HGNC Symbol;Acc:HGNC:11029]
ENSG00000128908	2469.69	1.44229	0.156498	2.96747e-21	2.19114e-19	ENSG00000128908	INO80	INO80 complex ATPase subunit [Source:HGNC Symbol;Acc:HGNC:26956]
ENSG00000183018	369.388	2.00039	0.217782	3.01181e-21	2.21515e-19	ENSG00000183018	SPNS2	sphingolipid transporter 2 [Source:HGNC Symbol;Acc:HGNC:26992]
ENSG00000156049	783.697	-1.72611	0.187982	3.27677e-21	2.40062e-19	ENSG00000156049	GNA14	G protein subunit alpha 14 [Source:HGNC Symbol;Acc:HGNC:4382]
ENSG00000189403	24056.1	-0.947528	0.103325	3.70464e-21	2.70353e-19	ENSG00000189403	HMGB1	high mobility group box 1 [Source:HGNC Symbol;Acc:HGNC:4983]
ENSG00000138834	4248.37	1.71286	0.18641	3.80133e-21	2.76333e-19	ENSG00000138834	MAPK8IP3	mitogen-activated protein kinase 8 interacting protein 3 [Source:HGNC Symbol;Acc:HGNC:6884]
ENSG00000113368	8526.15	-1.14847	0.124671	4.00767e-21	2.90208e-19	ENSG00000113368	LMNB1	lamin B1 [Source:HGNC Symbol;Acc:HGNC:6637]
ENSG00000150401	978.546	1.44923	0.157606	4.16696e-21	3.00582e-19	ENSG00000150401	DCUN1D2	defective in cullin neddylation 1 domain containing 2 [Source:HGNC Symbol;Acc:HGNC:20328]
ENSG00000273136	494.569	2.04322	0.223399	4.18487e-21	3.00718e-19	ENSG00000273136	NBPF26	NBPF member 26 [Source:HGNC Symbol;Acc:HGNC:49571]
ENSG00000076356	313.145	2.58147	0.282749	4.21661e-21	3.01842e-19	ENSG00000076356	PLXNA2	plexin A2 [Source:HGNC Symbol;Acc:HGNC:9100]
ENSG00000197043	1968.54	-1.41218	0.154626	5.86835e-21	4.18482e-19	ENSG00000197043	ANXA6	annexin A6 [Source:HGNC Symbol;Acc:HGNC:544]
ENSG00000105771	2932.29	1.15162	0.125693	6.15981e-21	4.37603e-19	ENSG00000105771	SMG9	SMG9 nonsense mediated mRNA decay factor [Source:HGNC Symbol;Acc:HGNC:25763]
ENSG00000178971	1344.21	1.26471	0.138066	6.2865e-21	4.44918e-19	ENSG00000178971	CTC1	CST telomere replication complex component 1 [Source:HGNC Symbol;Acc:HGNC:26169]
ENSG00000049130	1694.83	-1.28939	0.14106	6.34533e-21	4.47394e-19	ENSG00000049130	KITLG	KIT ligand [Source:HGNC Symbol;Acc:HGNC:6343]
ENSG00000104889	2746.37	-1.25136	0.136711	6.46328e-21	4.54003e-19	ENSG00000104889	RNASEH2A	ribonuclease H2 subunit A [Source:HGNC Symbol;Acc:HGNC:18518]
ENSG00000146707	223.485	2.64411	0.290862	6.52487e-21	4.56619e-19	ENSG00000146707	POMZP3	POM121 and ZP3 fusion [Source:HGNC Symbol;Acc:HGNC:9203]
ENSG00000092969	401.068	2.45554	0.270419	6.92294e-21	4.82676e-19	ENSG00000092969	TGFB2	transforming growth factor beta 2 [Source:HGNC Symbol;Acc:HGNC:11768]
ENSG00000078018	1540.09	1.48349	0.162695	7.08668e-21	4.92262e-19	ENSG00000078018	MAP2	microtubule associated protein 2 [Source:HGNC Symbol;Acc:HGNC:6839]
ENSG00000135164	1806.9	1.23855	0.135493	7.15216e-21	4.94977e-19	ENSG00000135164	DMTF1	cyclin D binding myb like transcription factor 1 [Source:HGNC Symbol;Acc:HGNC:14603]
ENSG00000203875	9362.85	1.43828	0.158141	9.15177e-21	6.31035e-19	ENSG00000203875	SNHG5	small nucleolar RNA host gene 5 [Source:HGNC Symbol;Acc:HGNC:21026]
ENSG00000198598	1665.68	1.25009	0.13765	1.04828e-20	7.20164e-19	ENSG00000198598	MMP17	matrix metallopeptidase 17 [Source:HGNC Symbol;Acc:HGNC:7163]
ENSG00000198890	8655.16	-1.02988	0.112952	1.06821e-20	7.31178e-19	ENSG00000198890	PRMT6	protein arginine methyltransferase 6 [Source:HGNC Symbol;Acc:HGNC:18241]
ENSG00000099625	634.805	1.63354	0.180399	1.08278e-20	7.38453e-19	ENSG00000099625	CBARP	CACN subunit beta associated regulatory protein [Source:HGNC Symbol;Acc:HGNC:28617]
ENSG00000130066	1399.41	1.30677	0.143881	1.14371e-20	7.77186e-19	ENSG00000130066	SAT1	spermidine/spermine N1-acetyltransferase 1 [Source:HGNC Symbol;Acc:HGNC:10540]
ENSG00000164032	11594.8	-1.3189	0.14541	1.37021e-20	9.27737e-19	ENSG00000164032	H2AZ1	H2A.Z variant histone 1 [Source:HGNC Symbol;Acc:HGNC:4741]
ENSG00000070269	1001.18	1.78244	0.197553	1.42196e-20	9.59315e-19	ENSG00000070269	TMEM260	transmembrane protein 260 [Source:HGNC Symbol;Acc:HGNC:20185]
ENSG00000082196	128.603	3.64948	0.406557	1.64404e-20	1.10516e-18	ENSG00000082196	C1QTNF3	C1q and TNF related 3 [Source:HGNC Symbol;Acc:HGNC:14326]
ENSG00000198563	5363.02	1.3684	0.15148	1.75323e-20	1.17435e-18	ENSG00000198563	DDX39B	DExD-box helicase 39B [Source:HGNC Symbol;Acc:HGNC:13917]
ENSG00000110697	1532.57	1.29967	0.143861	1.77094e-20	1.18199e-18	ENSG00000110697	PITPNM1	phosphatidylinositol transfer protein membrane associated 1 [Source:HGNC Symbol;Acc:HGNC:9003]
ENSG00000175197	562.549	2.23074	0.248374	1.84909e-20	1.22977e-18	ENSG00000175197	DDIT3	DNA damage inducible transcript 3 [Source:HGNC Symbol;Acc:HGNC:2726]
ENSG00000270629	2779.84	1.51339	0.168046	1.93267e-20	1.28082e-18	ENSG00000270629	NBPF14	NBPF member 14 [Source:HGNC Symbol;Acc:HGNC:25232]
ENSG00000129521	456.491	-2.00373	0.223353	2.02913e-20	1.34001e-18	ENSG00000129521	EGLN3	egl-9 family hypoxia inducible factor 3 [Source:HGNC Symbol;Acc:HGNC:14661]
ENSG00000105011	3957.82	-1.02964	0.114578	2.20899e-20	1.45367e-18	ENSG00000105011	ASF1B	anti-silencing function 1B histone chaperone [Source:HGNC Symbol;Acc:HGNC:20996]
ENSG00000135749	810.59	1.68959	0.188113	2.217e-20	1.45384e-18	ENSG00000135749	PCNX2	pecanex 2 [Source:HGNC Symbol;Acc:HGNC:8736]
ENSG00000172661	1537.89	1.26569	0.14073	2.53669e-20	1.65769e-18	ENSG00000172661	WASHC2C	WASH complex subunit 2C [Source:HGNC Symbol;Acc:HGNC:23414]
ENSG00000160285	16053.7	0.95447	0.106217	2.7079e-20	1.76343e-18	ENSG00000160285	LSS	lanosterol synthase [Source:HGNC Symbol;Acc:HGNC:6708]
ENSG00000238105	647.826	1.80605	0.201844	2.91101e-20	1.88914e-18	ENSG00000238105	GOLGA2P5	GOLGA2 pseudogene 5 [Source:HGNC Symbol;Acc:HGNC:25315]
ENSG00000182732	488.015	1.74531	0.19549	3.47785e-20	2.24921e-18	ENSG00000182732	RGS6	regulator of G protein signaling 6 [Source:HGNC Symbol;Acc:HGNC:10002]
ENSG00000106701	289.278	2.16961	0.244117	4.2383e-20	2.73159e-18	ENSG00000106701	FSD1L	fibronectin type III and SPRY domain containing 1 like [Source:HGNC Symbol;Acc:HGNC:13753]
ENSG00000163660	5841.23	1.3571	0.151972	4.46444e-20	2.86748e-18	ENSG00000163660	CCNL1	cyclin L1 [Source:HGNC Symbol;Acc:HGNC:20569]
ENSG00000031003	2030.98	1.44315	0.161943	4.81984e-20	3.08519e-18	ENSG00000031003	FAM13B	family with sequence similarity 13 member B [Source:HGNC Symbol;Acc:HGNC:1335]
ENSG00000157181	1678.12	1.29607	0.145306	5.09116e-20	3.24778e-18	ENSG00000157181	ODR4	odr-4 GPCR localization factor homolog [Source:HGNC Symbol;Acc:HGNC:24299]
ENSG00000274487	397.059	2.20879	0.249334	5.3798e-20	3.42028e-18	ENSG00000274487	NPEPPSP1	NPEPPS pseudogene 1 [Source:HGNC Symbol;Acc:HGNC:44259]
ENSG00000159348	3014.8	1.09945	0.123175	5.98445e-20	3.79183e-18	ENSG00000159348	CYB5R1	cytochrome b5 reductase 1 [Source:HGNC Symbol;Acc:HGNC:13397]
ENSG00000008130	5112.98	1.06772	0.119744	6.84827e-20	4.32456e-18	ENSG00000008130	NADK	NAD kinase [Source:HGNC Symbol;Acc:HGNC:29831]
ENSG00000185246	1894.83	1.17159	0.131896	6.97968e-20	4.39275e-18	ENSG00000185246	PRPF39	pre-mRNA processing factor 39 [Source:HGNC Symbol;Acc:HGNC:20314]
ENSG00000099194	99208.9	1.14669	0.128813	7.10501e-20	4.45667e-18	ENSG00000099194	SCD	stearoyl-CoA desaturase [Source:HGNC Symbol;Acc:HGNC:10571]
ENSG00000136938	11468.1	-0.958208	0.107408	7.48608e-20	4.68005e-18	ENSG00000136938	ANP32B	acidic nuclear phosphoprotein 32 family member B [Source:HGNC Symbol;Acc:HGNC:16677]
ENSG00000166681	6169.3	-1.12037	0.12607	8.06244e-20	5.02362e-18	ENSG00000166681	BEX3	brain expressed X-linked 3 [Source:HGNC Symbol;Acc:HGNC:13388]
ENSG00000163141	780.749	1.49187	0.168664	8.51056e-20	5.28528e-18	ENSG00000163141	BNIPL	BCL2 interacting protein like [Source:HGNC Symbol;Acc:HGNC:16976]
ENSG00000204681	396.244	1.95641	0.222032	9.04944e-20	5.6014e-18	ENSG00000204681	GABBR1	gamma-aminobutyric acid type B receptor subunit 1 [Source:HGNC Symbol;Acc:HGNC:4070]
ENSG00000181830	4186.64	-1.08015	0.121699	9.42202e-20	5.81283e-18	ENSG00000181830	SLC35C1	solute carrier family 35 member C1 [Source:HGNC Symbol;Acc:HGNC:20197]
ENSG00000166848	3802.78	-1.02449	0.115478	1.05814e-19	6.50668e-18	ENSG00000166848	TERF2IP	TERF2 interacting protein [Source:HGNC Symbol;Acc:HGNC:19246]
ENSG00000137842	455.867	1.97567	0.225153	1.26031e-19	7.72454e-18	ENSG00000137842	TMEM62	transmembrane protein 62 [Source:HGNC Symbol;Acc:HGNC:26269]
ENSG00000124749	729.596	-1.62157	0.18454	1.27296e-19	7.77666e-18	ENSG00000124749	COL21A1	collagen type XXI alpha 1 chain [Source:HGNC Symbol;Acc:HGNC:17025]
ENSG00000157514	3655.4	1.08909	0.122822	1.37112e-19	8.34914e-18	ENSG00000157514	TSC22D3	TSC22 domain family member 3 [Source:HGNC Symbol;Acc:HGNC:3051]
ENSG00000173715	1149.47	1.34984	0.153477	1.51894e-19	9.21933e-18	ENSG00000173715	C11orf80	chromosome 11 open reading frame 80 [Source:HGNC Symbol;Acc:HGNC:26197]
ENSG00000171848	6286.54	-1.08542	0.123222	1.61479e-19	9.7695e-18	ENSG00000171848	RRM2	ribonucleotide reductase regulatory subunit M2 [Source:HGNC Symbol;Acc:HGNC:10452]
ENSG00000092929	1851.55	1.14251	0.129943	1.88523e-19	1.1369e-17	ENSG00000092929	UNC13D	unc-13 homolog D [Source:HGNC Symbol;Acc:HGNC:23147]
ENSG00000167005	5624.4	-1.02418	0.116366	1.95765e-19	1.17678e-17	ENSG00000167005	NUDT21	nudix hydrolase 21 [Source:HGNC Symbol;Acc:HGNC:13870]
ENSG00000006062	424.562	1.82569	0.209498	2.28733e-19	1.37057e-17	ENSG00000006062	MAP3K14	mitogen-activated protein kinase kinase kinase 14 [Source:HGNC Symbol;Acc:HGNC:6853]
ENSG00000153234	1145.93	-1.25574	0.143731	2.46949e-19	1.47501e-17	ENSG00000153234	NR4A2	nuclear receptor subfamily 4 group A member 2 [Source:HGNC Symbol;Acc:HGNC:7981]
ENSG00000163249	998.905	1.48442	0.170327	2.80779e-19	1.67175e-17	ENSG00000163249	CCNYL1	cyclin Y like 1 [Source:HGNC Symbol;Acc:HGNC:26868]
ENSG00000139352	1164.75	1.29887	0.148853	2.90529e-19	1.72433e-17	ENSG00000139352	ASCL1	achaete-scute family bHLH transcription factor 1 [Source:HGNC Symbol;Acc:HGNC:738]
ENSG00000174365	570.171	1.74029	0.200314	3.00549e-19	1.77817e-17	ENSG00000174365	SNHG11	small nucleolar RNA host gene 11 [Source:HGNC Symbol;Acc:HGNC:25046]
ENSG00000077157	1844.36	1.35714	0.156028	3.45625e-19	2.03843e-17	ENSG00000077157	PPP1R12B	protein phosphatase 1 regulatory subunit 12B [Source:HGNC Symbol;Acc:HGNC:7619]
ENSG00000168496	4197.22	-1.00472	0.115013	3.61464e-19	2.12516e-17	ENSG00000168496	FEN1	flap structure-specific endonuclease 1 [Source:HGNC Symbol;Acc:HGNC:3650]
ENSG00000144504	736.296	1.43329	0.165	3.656e-19	2.14276e-17	ENSG00000144504	ANKMY1	ankyrin repeat and MYND domain containing 1 [Source:HGNC Symbol;Acc:HGNC:20987]
ENSG00000166166	2483.97	1.07831	0.123523	3.80545e-19	2.2234e-17	ENSG00000166166	TRMT61A	tRNA methyltransferase 61A [Source:HGNC Symbol;Acc:HGNC:23790]
ENSG00000183458	645.516	1.6234	0.187347	3.8792e-19	2.25945e-17	ENSG00000183458	AC138932.1	polycystic kidney disease 1 (autosomal dominant) (PKD1) pseudogene
ENSG00000154222	2044.46	1.19515	0.137017	3.94858e-19	2.29274e-17	ENSG00000154222	CC2D1B	coiled-coil and C2 domain containing 1B [Source:HGNC Symbol;Acc:HGNC:29386]
ENSG00000276805	508.108	1.72016	0.200035	6.35392e-19	3.67802e-17	ENSG00000276805	AL133216.2	general transcription factor IIi (GTF2I) pseudogene
ENSG00000067082	3298.87	1.16038	0.134298	6.61996e-19	3.82023e-17	ENSG00000067082	KLF6	Kruppel like factor 6 [Source:HGNC Symbol;Acc:HGNC:2235]
ENSG00000214087	1335.19	1.39391	0.161882	7.24559e-19	4.16844e-17	ENSG00000214087	ARL16	ADP ribosylation factor like GTPase 16 [Source:HGNC Symbol;Acc:HGNC:27902]
ENSG00000120802	6533.04	-0.97041	0.112072	7.61938e-19	4.37008e-17	ENSG00000120802	TMPO	thymopoietin [Source:HGNC Symbol;Acc:HGNC:11875]
ENSG00000166377	773.316	1.64559	0.191897	8.00602e-19	4.57783e-17	ENSG00000166377	ATP9B	ATPase phospholipid transporting 9B (putative) [Source:HGNC Symbol;Acc:HGNC:13541]
ENSG00000119969	1589.26	-1.15526	0.134174	9.25807e-19	5.27766e-17	ENSG00000119969	HELLS	helicase, lymphoid specific [Source:HGNC Symbol;Acc:HGNC:4861]
ENSG00000026508	4704.85	-0.959474	0.112069	9.35045e-19	5.31417e-17	ENSG00000026508	CD44	CD44 molecule (Indian blood group) [Source:HGNC Symbol;Acc:HGNC:1681]
ENSG00000147255	14493.8	1.00999	0.11837	9.40863e-19	5.33108e-17	ENSG00000147255	IGSF1	immunoglobulin superfamily member 1 [Source:HGNC Symbol;Acc:HGNC:5948]
ENSG00000166532	997.883	1.40609	0.16417	1.06016e-18	5.98896e-17	ENSG00000166532	RIMKLB	ribosomal modification protein rimK like family member B [Source:HGNC Symbol;Acc:HGNC:29228]
ENSG00000127957	396.862	1.82461	0.213719	1.07609e-18	6.06067e-17	ENSG00000127957	PMS2P3	PMS1 homolog 2, mismatch repair system component pseudogene 3 [Source:HGNC Symbol;Acc:HGNC:9128]
ENSG00000162670	196.427	-2.61612	0.30856	1.49694e-18	8.4057e-17	ENSG00000162670	BRINP3	BMP/retinoic acid inducible neural specific 3 [Source:HGNC Symbol;Acc:HGNC:22393]
ENSG00000165821	245.702	-2.3521	0.277937	1.60348e-18	8.97708e-17	ENSG00000165821	SALL2	spalt like transcription factor 2 [Source:HGNC Symbol;Acc:HGNC:10526]
ENSG00000246705	9721.58	-1.04229	0.121835	1.68221e-18	9.38985e-17	ENSG00000246705	H2AJ	H2A.J histone [Source:HGNC Symbol;Acc:HGNC:14456]
ENSG00000108448	1491.89	1.40237	0.164762	1.70026e-18	9.4624e-17	ENSG00000108448	TRIM16L	tripartite motif containing 16 like [Source:HGNC Symbol;Acc:HGNC:32670]
ENSG00000181392	1873.81	1.40945	0.166069	1.78844e-18	9.92374e-17	ENSG00000181392	SYNE4	spectrin repeat containing nuclear envelope family member 4 [Source:HGNC Symbol;Acc:HGNC:26703]
ENSG00000109920	3993.53	1.01091	0.118149	1.81227e-18	1.00263e-16	ENSG00000109920	FNBP4	formin binding protein 4 [Source:HGNC Symbol;Acc:HGNC:19752]
ENSG00000184083	755.289	-1.65104	0.19476	1.86803e-18	1.03044e-16	ENSG00000184083	FAM120C	family with sequence similarity 120C [Source:HGNC Symbol;Acc:HGNC:16949]
ENSG00000069399	1672.92	-1.27662	0.150432	2.29066e-18	1.25986e-16	ENSG00000069399	BCL3	BCL3 transcription coactivator [Source:HGNC Symbol;Acc:HGNC:998]
ENSG00000157456	2162.65	-1.13767	0.13378	2.3201e-18	1.27232e-16	ENSG00000157456	CCNB2	cyclin B2 [Source:HGNC Symbol;Acc:HGNC:1580]
ENSG00000164111	5833.43	-1.01114	0.118842	2.58246e-18	1.41207e-16	ENSG00000164111	ANXA5	annexin A5 [Source:HGNC Symbol;Acc:HGNC:543]
ENSG00000137868	107.085	3.70084	0.439647	2.7504e-18	1.49953e-16	ENSG00000137868	STRA6	signaling receptor and transporter of retinol STRA6 [Source:HGNC Symbol;Acc:HGNC:30650]
ENSG00000198952	8591.76	1.0428	0.122681	2.76239e-18	1.5017e-16	ENSG00000198952	SMG5	SMG5 nonsense mediated mRNA decay factor [Source:HGNC Symbol;Acc:HGNC:24644]
ENSG00000099282	7733.65	0.945492	0.11137	3.54028e-18	1.91902e-16	ENSG00000099282	TSPAN15	tetraspanin 15 [Source:HGNC Symbol;Acc:HGNC:23298]
ENSG00000112175	1791.07	1.17366	0.139406	4.78073e-18	2.58393e-16	ENSG00000112175	BMP5	bone morphogenetic protein 5 [Source:HGNC Symbol;Acc:HGNC:1072]
ENSG00000117399	3042.38	-1.00208	0.11872	4.80004e-18	2.58692e-16	ENSG00000117399	CDC20	cell division cycle 20 [Source:HGNC Symbol;Acc:HGNC:1723]
ENSG00000164104	11568.3	-1.06901	0.126798	5.02877e-18	2.70242e-16	ENSG00000164104	HMGB2	high mobility group box 2 [Source:HGNC Symbol;Acc:HGNC:5000]
ENSG00000019186	145.35	2.79619	0.336074	5.35044e-18	2.8559e-16	ENSG00000019186	CYP24A1	cytochrome P450 family 24 subfamily A member 1 [Source:HGNC Symbol;Acc:HGNC:2602]
ENSG00000137573	3881.5	1.24034	0.147917	5.36005e-18	2.8559e-16	ENSG00000137573	SULF1	sulfatase 1 [Source:HGNC Symbol;Acc:HGNC:20391]
ENSG00000198000	2063.37	1.1341	0.13485	5.33154e-18	2.8559e-16	ENSG00000198000	NOL8	nucleolar protein 8 [Source:HGNC Symbol;Acc:HGNC:23387]
ENSG00000272622	1331.18	1.26195	0.150694	6.34974e-18	3.37364e-16	ENSG00000272622	AC010735.2	novel transcript
ENSG00000198198	1293.45	1.1586	0.138208	6.51438e-18	3.45134e-16	ENSG00000198198	SZT2	SZT2 subunit of KICSTOR complex [Source:HGNC Symbol;Acc:HGNC:29040]
ENSG00000213983	1577.89	1.21704	0.145531	6.58079e-18	3.4767e-16	ENSG00000213983	AP1G2	adaptor related protein complex 1 subunit gamma 2 [Source:HGNC Symbol;Acc:HGNC:556]
ENSG00000171219	6364.74	0.926225	0.110202	7.54046e-18	3.97251e-16	ENSG00000171219	CDC42BPG	CDC42 binding protein kinase gamma [Source:HGNC Symbol;Acc:HGNC:29829]
ENSG00000239883	227.456	2.18701	0.26368	7.60842e-18	3.99709e-16	ENSG00000239883	PARGP1	poly(ADP-ribose) glycohydrolase pseudogene 1 [Source:HGNC Symbol;Acc:HGNC:45008]
ENSG00000074964	2135.44	1.06023	0.126368	7.83231e-18	4.10321e-16	ENSG00000074964	ARHGEF10L	Rho guanine nucleotide exchange factor 10 like [Source:HGNC Symbol;Acc:HGNC:25540]
ENSG00000188092	966.16	1.60193	0.193	8.00551e-18	4.18227e-16	ENSG00000188092	GPR89B	G protein-coupled receptor 89B [Source:HGNC Symbol;Acc:HGNC:13840]
ENSG00000143748	1194.93	1.32888	0.159536	8.43683e-18	4.39535e-16	ENSG00000143748	NVL	nuclear VCP like [Source:HGNC Symbol;Acc:HGNC:8070]
ENSG00000103264	2253.92	1.04532	0.124861	8.56331e-18	4.44889e-16	ENSG00000103264	FBXO31	F-box protein 31 [Source:HGNC Symbol;Acc:HGNC:16510]
ENSG00000141391	348.328	1.83565	0.221433	8.74638e-18	4.53145e-16	ENSG00000141391	PRELID3A	PRELI domain containing 3A [Source:HGNC Symbol;Acc:HGNC:24639]
ENSG00000117122	675.142	-1.41764	0.170643	9.17719e-18	4.74155e-16	ENSG00000117122	MFAP2	microfibril associated protein 2 [Source:HGNC Symbol;Acc:HGNC:7033]
ENSG00000140521	4651.99	1.01987	0.122263	1.16532e-17	6.00427e-16	ENSG00000140521	POLG	DNA polymerase gamma, catalytic subunit [Source:HGNC Symbol;Acc:HGNC:9179]
ENSG00000102710	2278.15	1.0299	0.1237	1.25033e-17	6.42466e-16	ENSG00000102710	SUPT20H	SPT20 homolog, SAGA complex component [Source:HGNC Symbol;Acc:HGNC:20596]
ENSG00000204396	284.588	2.01931	0.245144	1.25985e-17	6.45588e-16	ENSG00000204396	VWA7	von Willebrand factor A domain containing 7 [Source:HGNC Symbol;Acc:HGNC:13939]
ENSG00000128833	8492.9	1.13754	0.13824	1.8043e-17	9.22063e-16	ENSG00000128833	MYO5C	myosin VC [Source:HGNC Symbol;Acc:HGNC:7604]
ENSG00000106541	28490.6	-0.878549	0.105688	1.87118e-17	9.53642e-16	ENSG00000106541	AGR2	anterior gradient 2, protein disulphide isomerase family member [Source:HGNC Symbol;Acc:HGNC:328]
ENSG00000175264	118.221	-3.0849	0.377964	2.10573e-17	1.07027e-15	ENSG00000175264	CHST1	carbohydrate sulfotransferase 1 [Source:HGNC Symbol;Acc:HGNC:1969]
ENSG00000163950	1710.9	-1.08408	0.131401	2.13176e-17	1.08057e-15	ENSG00000163950	SLBP	stem-loop binding protein [Source:HGNC Symbol;Acc:HGNC:10904]
ENSG00000151806	1022.28	1.49032	0.182126	2.63397e-17	1.32917e-15	ENSG00000151806	GUF1	GUF1 homolog, GTPase [Source:HGNC Symbol;Acc:HGNC:25799]
ENSG00000139370	1160.55	1.22208	0.148899	2.63638e-17	1.32917e-15	ENSG00000139370	SLC15A4	solute carrier family 15 member 4 [Source:HGNC Symbol;Acc:HGNC:23090]
ENSG00000170465	86.526	5.25025	0.63483	2.75955e-17	1.38754e-15	ENSG00000170465	KRT6C	keratin 6C [Source:HGNC Symbol;Acc:HGNC:20406]
ENSG00000186998	468.388	-1.6009	0.196394	2.99448e-17	1.50164e-15	ENSG00000186998	EMID1	EMI domain containing 1 [Source:HGNC Symbol;Acc:HGNC:18036]
ENSG00000013441	1917.24	1.20856	0.147568	3.07785e-17	1.53934e-15	ENSG00000013441	CLK1	CDC like kinase 1 [Source:HGNC Symbol;Acc:HGNC:2068]
ENSG00000100284	1154.68	1.16931	0.142885	3.23645e-17	1.61435e-15	ENSG00000100284	TOM1	target of myb1 membrane trafficking protein [Source:HGNC Symbol;Acc:HGNC:11982]
ENSG00000157657	1015.91	-1.42795	0.175286	3.47458e-17	1.72854e-15	ENSG00000157657	ZNF618	zinc finger protein 618 [Source:HGNC Symbol;Acc:HGNC:29416]
ENSG00000168907	539.861	1.54954	0.190349	3.54584e-17	1.75932e-15	ENSG00000168907	PLA2G4F	phospholipase A2 group IVF [Source:HGNC Symbol;Acc:HGNC:27396]
ENSG00000237190	1837.4	-1.17565	0.143986	3.73185e-17	1.84672e-15	ENSG00000237190	CDKN2AIPNL	CDKN2A interacting protein N-terminal like [Source:HGNC Symbol;Acc:HGNC:30545]
ENSG00000130635	2402.61	-1.07398	0.131232	3.75794e-17	1.85474e-15	ENSG00000130635	COL5A1	collagen type V alpha 1 chain [Source:HGNC Symbol;Acc:HGNC:2209]
ENSG00000251136	443.255	1.57394	0.193611	3.78327e-17	1.86234e-15	ENSG00000251136	AF117829.1	novel transcript
ENSG00000119938	555.114	-1.66748	0.205444	3.79663e-17	1.86403e-15	ENSG00000119938	PPP1R3C	protein phosphatase 1 regulatory subunit 3C [Source:HGNC Symbol;Acc:HGNC:9293]
ENSG00000164008	675.672	1.3579	0.166757	3.89586e-17	1.90775e-15	ENSG00000164008	C1orf50	chromosome 1 open reading frame 50 [Source:HGNC Symbol;Acc:HGNC:28795]
ENSG00000108679	2387.38	-1.1139	0.136322	3.94174e-17	1.92519e-15	ENSG00000108679	LGALS3BP	galectin 3 binding protein [Source:HGNC Symbol;Acc:HGNC:6564]
ENSG00000169251	19363.6	-0.930878	0.113537	4.13485e-17	2.01426e-15	ENSG00000169251	NMD3	NMD3 ribosome export adaptor [Source:HGNC Symbol;Acc:HGNC:24250]
ENSG00000131791	2136.6	1.35433	0.166573	4.45915e-17	2.16662e-15	ENSG00000131791	PRKAB2	protein kinase AMP-activated non-catalytic subunit beta 2 [Source:HGNC Symbol;Acc:HGNC:9379]
ENSG00000130158	4374.02	1.08419	0.133437	5.85387e-17	2.83693e-15	ENSG00000130158	DOCK6	dedicator of cytokinesis 6 [Source:HGNC Symbol;Acc:HGNC:19189]
ENSG00000067191	464.956	1.90689	0.237076	6.49705e-17	3.14052e-15	ENSG00000067191	CACNB1	calcium voltage-gated channel auxiliary subunit beta 1 [Source:HGNC Symbol;Acc:HGNC:1401]
ENSG00000070404	808.919	1.32502	0.163922	6.85548e-17	3.30526e-15	ENSG00000070404	FSTL3	follistatin like 3 [Source:HGNC Symbol;Acc:HGNC:3973]
ENSG00000104738	8547.37	-0.880247	0.108161	7.07888e-17	3.40421e-15	ENSG00000104738	MCM4	minichromosome maintenance complex component 4 [Source:HGNC Symbol;Acc:HGNC:6947]
ENSG00000135480	354.357	2.2898	0.285652	7.13636e-17	3.42308e-15	ENSG00000135480	KRT7	keratin 7 [Source:HGNC Symbol;Acc:HGNC:6445]
ENSG00000266338	2741.9	1.0158	0.125184	7.5821e-17	3.62761e-15	ENSG00000266338	NBPF15	NBPF member 15 [Source:HGNC Symbol;Acc:HGNC:28791]
ENSG00000151012	422.528	1.93832	0.241746	7.63891e-17	3.64549e-15	ENSG00000151012	SLC7A11	solute carrier family 7 member 11 [Source:HGNC Symbol;Acc:HGNC:11059]
ENSG00000161888	1646.84	-1.16361	0.143992	7.76619e-17	3.69683e-15	ENSG00000161888	SPC24	SPC24 component of NDC80 kinetochore complex [Source:HGNC Symbol;Acc:HGNC:26913]
ENSG00000111344	1195.34	1.13705	0.140656	8.05166e-17	3.82301e-15	ENSG00000111344	RASAL1	RAS protein activator like 1 [Source:HGNC Symbol;Acc:HGNC:9873]
ENSG00000133119	1512.14	-1.099	0.135867	8.13337e-17	3.85206e-15	ENSG00000133119	RFC3	replication factor C subunit 3 [Source:HGNC Symbol;Acc:HGNC:9971]
ENSG00000140564	1647.22	1.22802	0.152288	8.6324e-17	4.0781e-15	ENSG00000140564	FURIN	furin, paired basic amino acid cleaving enzyme [Source:HGNC Symbol;Acc:HGNC:8568]
ENSG00000128951	1962.27	-1.12157	0.138768	8.99848e-17	4.24037e-15	ENSG00000128951	DUT	deoxyuridine triphosphatase [Source:HGNC Symbol;Acc:HGNC:3078]
ENSG00000243137	107.454	3.22835	0.405326	1.00596e-16	4.72853e-15	ENSG00000243137	PSG4	pregnancy specific beta-1-glycoprotein 4 [Source:HGNC Symbol;Acc:HGNC:9521]
ENSG00000128563	3396.42	0.997224	0.12374	1.02943e-16	4.81471e-15	ENSG00000128563	PRKRIP1	PRKR interacting protein 1 [Source:HGNC Symbol;Acc:HGNC:21894]
ENSG00000103187	1881.72	-1.10588	0.137047	1.02829e-16	4.81471e-15	ENSG00000103187	COTL1	coactosin like F-actin binding protein 1 [Source:HGNC Symbol;Acc:HGNC:18304]
ENSG00000090975	373.403	1.67256	0.209465	1.14385e-16	5.33653e-15	ENSG00000090975	PITPNM2	phosphatidylinositol transfer protein membrane associated 2 [Source:HGNC Symbol;Acc:HGNC:21044]
ENSG00000166886	5563.24	-1.09943	0.136937	1.19202e-16	5.54749e-15	ENSG00000166886	NAB2	NGFI-A binding protein 2 [Source:HGNC Symbol;Acc:HGNC:7627]
ENSG00000186566	2639.81	1.21486	0.151677	1.30964e-16	6.0798e-15	ENSG00000186566	GPATCH8	G-patch domain containing 8 [Source:HGNC Symbol;Acc:HGNC:29066]
ENSG00000169583	5353.12	1.01621	0.126494	1.39913e-16	6.46322e-15	ENSG00000169583	CLIC3	chloride intracellular channel 3 [Source:HGNC Symbol;Acc:HGNC:2064]
ENSG00000164109	1548.92	-1.13504	0.141631	1.39697e-16	6.46322e-15	ENSG00000164109	MAD2L1	mitotic arrest deficient 2 like 1 [Source:HGNC Symbol;Acc:HGNC:6763]
ENSG00000009830	2431.21	0.977487	0.121776	1.61567e-16	7.4452e-15	ENSG00000009830	POMT2	protein O-mannosyltransferase 2 [Source:HGNC Symbol;Acc:HGNC:19743]
ENSG00000196507	3202.32	-1.17744	0.146822	1.69998e-16	7.81449e-15	ENSG00000196507	TCEAL3	transcription elongation factor A like 3 [Source:HGNC Symbol;Acc:HGNC:28247]
ENSG00000129514	14896.7	-0.86219	0.108062	1.89409e-16	8.68547e-15	ENSG00000129514	FOXA1	forkhead box A1 [Source:HGNC Symbol;Acc:HGNC:5021]
ENSG00000092439	7336.03	1.10945	0.140096	1.95939e-16	8.96303e-15	ENSG00000092439	TRPM7	transient receptor potential cation channel subfamily M member 7 [Source:HGNC Symbol;Acc:HGNC:17994]
ENSG00000188959	251.861	-2.06169	0.261252	2.14613e-16	9.79333e-15	ENSG00000188959	C9orf152	chromosome 9 open reading frame 152 [Source:HGNC Symbol;Acc:HGNC:31455]
ENSG00000278540	3657.07	1.08371	0.135784	2.16155e-16	9.83978e-15	ENSG00000278540	ACACA	acetyl-CoA carboxylase alpha [Source:HGNC Symbol;Acc:HGNC:84]
ENSG00000188322	1685.81	-1.14385	0.143843	2.31836e-16	1.05281e-14	ENSG00000188322	SBK1	SH3 domain binding kinase 1 [Source:HGNC Symbol;Acc:HGNC:17699]
ENSG00000099901	4057.76	-0.959701	0.120358	2.3364e-16	1.05843e-14	ENSG00000099901	RANBP1	RAN binding protein 1 [Source:HGNC Symbol;Acc:HGNC:9847]
ENSG00000067225	83165.8	-0.919298	0.115169	2.49286e-16	1.12659e-14	ENSG00000067225	PKM	pyruvate kinase M1/2 [Source:HGNC Symbol;Acc:HGNC:9021]
ENSG00000145451	584.249	1.88243	0.238992	2.50167e-16	1.12786e-14	ENSG00000145451	GLRA3	glycine receptor alpha 3 [Source:HGNC Symbol;Acc:HGNC:4328]
ENSG00000198707	714.767	1.37752	0.174083	2.51653e-16	1.13183e-14	ENSG00000198707	CEP290	centrosomal protein 290 [Source:HGNC Symbol;Acc:HGNC:29021]
ENSG00000114405	3889.85	-0.991042	0.124488	2.61038e-16	1.17124e-14	ENSG00000114405	C3orf14	chromosome 3 open reading frame 14 [Source:HGNC Symbol;Acc:HGNC:25024]
ENSG00000131778	2696.43	1.01714	0.127883	2.73872e-16	1.22589e-14	ENSG00000131778	CHD1L	chromodomain helicase DNA binding protein 1 like [Source:HGNC Symbol;Acc:HGNC:1916]
ENSG00000232499	265.469	-1.96574	0.25032	2.84637e-16	1.27104e-14	ENSG00000232499	AL391058.1	heterogeneous nuclear ribonucleoprotein A3 (hnRNPA3) pseudogene
ENSG00000281706	169.32	2.33081	0.297273	2.93763e-16	1.30868e-14	ENSG00000281706	AL009179.1	long intergenic non-protein coding RNA 1012
ENSG00000168003	12327.5	0.876571	0.110052	3.05204e-16	1.35642e-14	ENSG00000168003	SLC3A2	solute carrier family 3 member 2 [Source:HGNC Symbol;Acc:HGNC:11026]
ENSG00000182484	536.919	1.67961	0.213717	3.17763e-16	1.4089e-14	ENSG00000182484	WASH6P	WASP family homolog 6, pseudogene [Source:HGNC Symbol;Acc:HGNC:31685]
ENSG00000172766	1133.56	1.18167	0.149547	3.38158e-16	1.49579e-14	ENSG00000172766	NAA16	N-alpha-acetyltransferase 16, NatA auxiliary subunit [Source:HGNC Symbol;Acc:HGNC:26164]
ENSG00000196074	1890.88	1.20948	0.152823	3.47888e-16	1.53521e-14	ENSG00000196074	SYCP2	synaptonemal complex protein 2 [Source:HGNC Symbol;Acc:HGNC:11490]
ENSG00000103042	789.478	1.48824	0.189473	3.75188e-16	1.65179e-14	ENSG00000103042	SLC38A7	solute carrier family 38 member 7 [Source:HGNC Symbol;Acc:HGNC:25582]
ENSG00000139974	602.864	1.36963	0.174411	3.96132e-16	1.73992e-14	ENSG00000139974	SLC38A6	solute carrier family 38 member 6 [Source:HGNC Symbol;Acc:HGNC:19863]
ENSG00000103249	3370.8	0.975756	0.123277	4.00304e-16	1.75413e-14	ENSG00000103249	CLCN7	chloride voltage-gated channel 7 [Source:HGNC Symbol;Acc:HGNC:2025]
ENSG00000152661	188.031	2.64696	0.339937	4.35918e-16	1.90131e-14	ENSG00000152661	GJA1	gap junction protein alpha 1 [Source:HGNC Symbol;Acc:HGNC:4274]
ENSG00000055483	3603.77	0.948359	0.119849	4.35149e-16	1.90131e-14	ENSG00000055483	USP36	ubiquitin specific peptidase 36 [Source:HGNC Symbol;Acc:HGNC:20062]
ENSG00000213918	2148.29	1.00099	0.126537	4.48282e-16	1.9507e-14	ENSG00000213918	DNASE1	deoxyribonuclease 1 [Source:HGNC Symbol;Acc:HGNC:2956]
ENSG00000013364	3594.66	1.0421	0.132373	4.74477e-16	2.05991e-14	ENSG00000013364	MVP	major vault protein [Source:HGNC Symbol;Acc:HGNC:7531]
ENSG00000158406	1696.72	1.15586	0.147759	4.99615e-16	2.16404e-14	ENSG00000158406	H4C8	H4 clustered histone 8 [Source:HGNC Symbol;Acc:HGNC:4788]
ENSG00000109814	26654.7	-0.932571	0.118164	5.02863e-16	2.17309e-14	ENSG00000109814	UGDH	UDP-glucose 6-dehydrogenase [Source:HGNC Symbol;Acc:HGNC:12525]
ENSG00000179526	2705.35	1.02874	0.130786	5.39536e-16	2.32621e-14	ENSG00000179526	SHARPIN	SHANK associated RH domain interactor [Source:HGNC Symbol;Acc:HGNC:25321]
ENSG00000163626	856.625	1.2902	0.164248	5.46303e-16	2.34998e-14	ENSG00000163626	COX18	cytochrome c oxidase assembly factor COX18 [Source:HGNC Symbol;Acc:HGNC:26801]
ENSG00000100664	13839.5	1.11226	0.141708	5.56726e-16	2.38934e-14	ENSG00000100664	EIF5	eukaryotic translation initiation factor 5 [Source:HGNC Symbol;Acc:HGNC:3299]
ENSG00000173575	5010.49	0.927532	0.117655	5.59907e-16	2.3929e-14	ENSG00000173575	CHD2	chromodomain helicase DNA binding protein 2 [Source:HGNC Symbol;Acc:HGNC:1917]
ENSG00000132780	4038.43	-1.01777	0.129452	5.60107e-16	2.3929e-14	ENSG00000132780	NASP	nuclear autoantigenic sperm protein [Source:HGNC Symbol;Acc:HGNC:7644]
ENSG00000111300	2692.22	1.33471	0.170805	5.70286e-16	2.43084e-14	ENSG00000111300	NAA25	N-alpha-acetyltransferase 25, NatB auxiliary subunit [Source:HGNC Symbol;Acc:HGNC:25783]
ENSG00000173210	1097.6	1.15927	0.148161	6.12347e-16	2.60421e-14	ENSG00000173210	ABLIM3	actin binding LIM protein family member 3 [Source:HGNC Symbol;Acc:HGNC:29132]
ENSG00000132773	716.168	1.38848	0.178053	6.18839e-16	2.62587e-14	ENSG00000132773	TOE1	target of EGR1, exonuclease [Source:HGNC Symbol;Acc:HGNC:15954]
ENSG00000109099	1159.71	-1.1753	0.15046	7.0381e-16	2.97967e-14	ENSG00000109099	PMP22	peripheral myelin protein 22 [Source:HGNC Symbol;Acc:HGNC:9118]
ENSG00000171148	3944.17	-0.922059	0.117464	7.1062e-16	3.00173e-14	ENSG00000171148	TADA3	transcriptional adaptor 3 [Source:HGNC Symbol;Acc:HGNC:19422]
ENSG00000006327	13048.8	0.892825	0.113502	7.1359e-16	3.0075e-14	ENSG00000006327	TNFRSF12A	TNF receptor superfamily member 12A [Source:HGNC Symbol;Acc:HGNC:18152]
ENSG00000173930	416.629	1.69193	0.218848	8.71505e-16	3.66482e-14	ENSG00000173930	SLCO4C1	solute carrier organic anion transporter family member 4C1 [Source:HGNC Symbol;Acc:HGNC:23612]
ENSG00000141469	341.545	2.04381	0.265456	9.35529e-16	3.92384e-14	ENSG00000141469	SLC14A1	solute carrier family 14 member 1 (Kidd blood group) [Source:HGNC Symbol;Acc:HGNC:10918]
ENSG00000205534	480.601	1.71664	0.222409	9.37287e-16	3.92384e-14	ENSG00000205534	SMG1P2	SMG1 pseudogene 2 [Source:HGNC Symbol;Acc:HGNC:49859]
ENSG00000183696	239.103	2.07393	0.269512	9.74084e-16	4.06881e-14	ENSG00000183696	UPP1	uridine phosphorylase 1 [Source:HGNC Symbol;Acc:HGNC:12576]
ENSG00000268104	10564.8	0.915746	0.11729	1.01804e-15	4.23354e-14	ENSG00000268104	SLC6A14	solute carrier family 6 member 14 [Source:HGNC Symbol;Acc:HGNC:11047]
ENSG00000168078	1000.07	-1.1498	0.148173	1.01791e-15	4.23354e-14	ENSG00000168078	PBK	PDZ binding kinase [Source:HGNC Symbol;Acc:HGNC:18282]
ENSG00000100292	1116.99	1.30414	0.168607	1.09661e-15	4.54015e-14	ENSG00000100292	HMOX1	heme oxygenase 1 [Source:HGNC Symbol;Acc:HGNC:5013]
ENSG00000259781	3727.61	-1.10038	0.141669	1.09639e-15	4.54015e-14	ENSG00000259781	HMGB1P6	high mobility group box 1 pseudogene 6 [Source:HGNC Symbol;Acc:HGNC:4998]
ENSG00000164850	1492.29	-1.15976	0.149736	1.14589e-15	4.73374e-14	ENSG00000164850	GPER1	G protein-coupled estrogen receptor 1 [Source:HGNC Symbol;Acc:HGNC:4485]
ENSG00000130164	10199.7	0.9155	0.117451	1.18948e-15	4.903e-14	ENSG00000130164	LDLR	low density lipoprotein receptor [Source:HGNC Symbol;Acc:HGNC:6547]
ENSG00000162836	1210.39	1.11075	0.143596	1.28277e-15	5.27597e-14	ENSG00000162836	ACP6	acid phosphatase 6, lysophosphatidic [Source:HGNC Symbol;Acc:HGNC:29609]
ENSG00000187514	57139.2	-0.853079	0.109505	1.31026e-15	5.37723e-14	ENSG00000187514	PTMA	prothymosin alpha [Source:HGNC Symbol;Acc:HGNC:9623]
ENSG00000204842	2106.41	1.02911	0.132776	1.31915e-15	5.4019e-14	ENSG00000204842	ATXN2	ataxin 2 [Source:HGNC Symbol;Acc:HGNC:10555]
ENSG00000204946	1207.69	1.20737	0.156438	1.34607e-15	5.50011e-14	ENSG00000204946	ZNF783	zinc finger family member 783 [Source:HGNC Symbol;Acc:HGNC:27222]
ENSG00000126107	2085.54	1.05206	0.135886	1.37366e-15	5.60063e-14	ENSG00000126107	HECTD3	HECT domain E3 ubiquitin protein ligase 3 [Source:HGNC Symbol;Acc:HGNC:26117]
ENSG00000124574	2025.05	0.993087	0.12808	1.37864e-15	5.60877e-14	ENSG00000124574	ABCC10	ATP binding cassette subfamily C member 10 [Source:HGNC Symbol;Acc:HGNC:52]
ENSG00000109065	1512.23	1.13537	0.147168	1.46316e-15	5.93975e-14	ENSG00000109065	NAT9	N-acetyltransferase 9 (putative) [Source:HGNC Symbol;Acc:HGNC:23133]
ENSG00000174827	916.101	1.20457	0.1564	1.59226e-15	6.44985e-14	ENSG00000174827	PDZK1	PDZ domain containing 1 [Source:HGNC Symbol;Acc:HGNC:8821]
ENSG00000204323	1049.94	1.31616	0.171265	1.61537e-15	6.52938e-14	ENSG00000204323	SMIM5	small integral membrane protein 5 [Source:HGNC Symbol;Acc:HGNC:40030]
ENSG00000072121	1901.27	1.37457	0.179356	1.77233e-15	7.14052e-14	ENSG00000072121	ZFYVE26	zinc finger FYVE-type containing 26 [Source:HGNC Symbol;Acc:HGNC:20761]
ENSG00000156931	1783.62	1.26997	0.166042	1.77418e-15	7.14052e-14	ENSG00000156931	VPS8	VPS8 subunit of CORVET complex [Source:HGNC Symbol;Acc:HGNC:29122]
ENSG00000177508	1950.13	-1.24809	0.162567	1.80142e-15	7.23462e-14	ENSG00000177508	IRX3	iroquois homeobox 3 [Source:HGNC Symbol;Acc:HGNC:14360]
ENSG00000135063	1832.43	1.09151	0.141064	1.81043e-15	7.25525e-14	ENSG00000135063	FAM189A2	family with sequence similarity 189 member A2 [Source:HGNC Symbol;Acc:HGNC:24820]
ENSG00000168461	7182.48	-1.06704	0.139349	2.16498e-15	8.65762e-14	ENSG00000168461	RAB31	RAB31, member RAS oncogene family [Source:HGNC Symbol;Acc:HGNC:9771]
ENSG00000198176	4098.45	-0.916738	0.119157	2.481e-15	9.90023e-14	ENSG00000198176	TFDP1	transcription factor Dp-1 [Source:HGNC Symbol;Acc:HGNC:11749]
ENSG00000118292	136.45	2.86716	0.378934	2.49734e-15	9.94427e-14	ENSG00000118292	C1orf54	chromosome 1 open reading frame 54 [Source:HGNC Symbol;Acc:HGNC:26258]
ENSG00000168615	3012.19	1.08281	0.141311	2.63726e-15	1.04792e-13	ENSG00000168615	ADAM9	ADAM metallopeptidase domain 9 [Source:HGNC Symbol;Acc:HGNC:216]
ENSG00000115457	6603.68	-0.904781	0.117802	2.68452e-15	1.06444e-13	ENSG00000115457	IGFBP2	insulin like growth factor binding protein 2 [Source:HGNC Symbol;Acc:HGNC:5471]
ENSG00000143799	5243.95	-1.11916	0.146499	2.69432e-15	1.06608e-13	ENSG00000143799	PARP1	poly(ADP-ribose) polymerase 1 [Source:HGNC Symbol;Acc:HGNC:270]
ENSG00000078401	548.722	1.44472	0.190098	2.78881e-15	1.10114e-13	ENSG00000078401	EDN1	endothelin 1 [Source:HGNC Symbol;Acc:HGNC:3176]
ENSG00000177728	2298.72	1.00346	0.130966	2.85555e-15	1.12512e-13	ENSG00000177728	TMEM94	transmembrane protein 94 [Source:HGNC Symbol;Acc:HGNC:28983]
ENSG00000175879	223.438	-2.28514	0.303192	2.96661e-15	1.16643e-13	ENSG00000175879	HOXD8	homeobox D8 [Source:HGNC Symbol;Acc:HGNC:5139]
ENSG00000005249	397.89	-1.64058	0.21691	3.18243e-15	1.24867e-13	ENSG00000005249	PRKAR2B	protein kinase cAMP-dependent type II regulatory subunit beta [Source:HGNC Symbol;Acc:HGNC:9392]
ENSG00000137801	10510.8	-1.07093	0.140512	3.47006e-15	1.35868e-13	ENSG00000137801	THBS1	thrombospondin 1 [Source:HGNC Symbol;Acc:HGNC:11785]
ENSG00000156463	683.492	1.32285	0.174469	3.64471e-15	1.4241e-13	ENSG00000156463	SH3RF2	SH3 domain containing ring finger 2 [Source:HGNC Symbol;Acc:HGNC:26299]
ENSG00000197355	6034.5	1.11342	0.146491	3.67447e-15	1.42977e-13	ENSG00000197355	UAP1L1	UDP-N-acetylglucosamine pyrophosphorylase 1 like 1 [Source:HGNC Symbol;Acc:HGNC:28082]
ENSG00000177606	7197.42	0.900229	0.117745	3.67425e-15	1.42977e-13	ENSG00000177606	JUN	Jun proto-oncogene, AP-1 transcription factor subunit [Source:HGNC Symbol;Acc:HGNC:6204]
ENSG00000029993	5490.7	-0.887678	0.116156	3.91146e-15	1.51883e-13	ENSG00000029993	HMGB3	high mobility group box 3 [Source:HGNC Symbol;Acc:HGNC:5004]
ENSG00000173156	8458.34	0.826031	0.107967	4.24281e-15	1.64409e-13	ENSG00000173156	RHOD	ras homolog family member D [Source:HGNC Symbol;Acc:HGNC:670]
ENSG00000052344	5520.72	0.978818	0.128627	4.44283e-15	1.71805e-13	ENSG00000052344	PRSS8	serine protease 8 [Source:HGNC Symbol;Acc:HGNC:9491]
ENSG00000148356	2539.95	1.11284	0.146791	4.50753e-15	1.73948e-13	ENSG00000148356	LRSAM1	leucine rich repeat and sterile alpha motif containing 1 [Source:HGNC Symbol;Acc:HGNC:25135]
ENSG00000174804	944.723	-1.18815	0.156502	4.7113e-15	1.81438e-13	ENSG00000174804	FZD4	frizzled class receptor 4 [Source:HGNC Symbol;Acc:HGNC:4042]
ENSG00000168477	272.615	1.93635	0.258392	4.86626e-15	1.87022e-13	ENSG00000168477	TNXB	tenascin XB [Source:HGNC Symbol;Acc:HGNC:11976]
ENSG00000106638	2235.43	1.10927	0.146913	5.10276e-15	1.9571e-13	ENSG00000106638	TBL2	transducin beta like 2 [Source:HGNC Symbol;Acc:HGNC:11586]
ENSG00000169242	1736.81	0.991842	0.131209	5.69358e-15	2.17925e-13	ENSG00000169242	EFNA1	ephrin A1 [Source:HGNC Symbol;Acc:HGNC:3221]
ENSG00000181019	18716.4	-0.843573	0.111003	5.91696e-15	2.26013e-13	ENSG00000181019	NQO1	NAD(P)H quinone dehydrogenase 1 [Source:HGNC Symbol;Acc:HGNC:2874]
ENSG00000228594	1736.3	-0.988677	0.13071	6.0213e-15	2.29532e-13	ENSG00000228594	FNDC10	fibronectin type III domain containing 10 [Source:HGNC Symbol;Acc:HGNC:42951]
ENSG00000068971	841.946	1.26124	0.167527	6.09819e-15	2.31991e-13	ENSG00000068971	PPP2R5B	protein phosphatase 2 regulatory subunit B'beta [Source:HGNC Symbol;Acc:HGNC:9310]
ENSG00000181143	572.01	1.48541	0.198505	6.57364e-15	2.49572e-13	ENSG00000181143	MUC16	mucin 16, cell surface associated [Source:HGNC Symbol;Acc:HGNC:15582]
ENSG00000134755	532.777	1.38772	0.185356	6.75419e-15	2.55909e-13	ENSG00000134755	DSC2	desmocollin 2 [Source:HGNC Symbol;Acc:HGNC:3036]
ENSG00000171206	6232.28	-0.925328	0.122399	6.88332e-15	2.60275e-13	ENSG00000171206	TRIM8	tripartite motif containing 8 [Source:HGNC Symbol;Acc:HGNC:15579]
ENSG00000167088	2576.69	-0.936344	0.123832	7.14748e-15	2.6972e-13	ENSG00000167088	SNRPD1	small nuclear ribonucleoprotein D1 polypeptide [Source:HGNC Symbol;Acc:HGNC:11158]
ENSG00000093167	2831.73	-0.942839	0.124932	7.44139e-15	2.80247e-13	ENSG00000093167	LRRFIP2	LRR binding FLII interacting protein 2 [Source:HGNC Symbol;Acc:HGNC:6703]
ENSG00000125458	1725	1.25512	0.167268	7.92965e-15	2.98037e-13	ENSG00000125458	NT5C	5', 3'-nucleotidase, cytosolic [Source:HGNC Symbol;Acc:HGNC:17144]
ENSG00000197744	700.637	-1.44622	0.193899	8.10736e-15	3.04107e-13	ENSG00000197744	PTMAP2	prothymosin alpha pseudogene 2 [Source:HGNC Symbol;Acc:HGNC:9625]
ENSG00000188833	1192.42	1.24661	0.166261	8.28042e-15	3.09979e-13	ENSG00000188833	ENTPD8	ectonucleoside triphosphate diphosphohydrolase 8 [Source:HGNC Symbol;Acc:HGNC:24860]
ENSG00000172465	1620.32	-1.02804	0.136987	9.16673e-15	3.42474e-13	ENSG00000172465	TCEAL1	transcription elongation factor A like 1 [Source:HGNC Symbol;Acc:HGNC:11616]
ENSG00000010278	12875.9	-0.785264	0.104231	9.70185e-15	3.61746e-13	ENSG00000010278	CD9	CD9 molecule [Source:HGNC Symbol;Acc:HGNC:1709]
ENSG00000112031	1364.8	1.21017	0.162102	9.74847e-15	3.62763e-13	ENSG00000112031	MTRF1L	mitochondrial translational release factor 1 like [Source:HGNC Symbol;Acc:HGNC:21051]
ENSG00000197586	3859.42	0.88073	0.116905	9.8068e-15	3.64211e-13	ENSG00000197586	ENTPD6	ectonucleoside triphosphate diphosphohydrolase 6 [Source:HGNC Symbol;Acc:HGNC:3368]
ENSG00000111011	3544.12	0.909739	0.120962	9.86779e-15	3.65752e-13	ENSG00000111011	RSRC2	arginine and serine rich coiled-coil 2 [Source:HGNC Symbol;Acc:HGNC:30559]
ENSG00000169105	946.294	-1.10709	0.14991	9.92673e-15	3.67211e-13	ENSG00000169105	CHST14	carbohydrate sulfotransferase 14 [Source:HGNC Symbol;Acc:HGNC:24464]
ENSG00000136895	228.501	2.01224	0.272295	1.05253e-14	3.88585e-13	ENSG00000136895	GARNL3	GTPase activating Rap/RanGAP domain like 3 [Source:HGNC Symbol;Acc:HGNC:25425]
ENSG00000204685	249.259	1.93906	0.262977	1.19782e-14	4.41356e-13	ENSG00000204685	STARD7-AS1	STARD7 antisense RNA 1 [Source:HGNC Symbol;Acc:HGNC:40827]
ENSG00000237649	2806.89	-0.934239	0.12487	1.22765e-14	4.51463e-13	ENSG00000237649	KIFC1	kinesin family member C1 [Source:HGNC Symbol;Acc:HGNC:6389]
ENSG00000126878	4713.33	-0.902906	0.12063	1.26385e-14	4.63866e-13	ENSG00000126878	AIF1L	allograft inflammatory factor 1 like [Source:HGNC Symbol;Acc:HGNC:28904]
ENSG00000182307	3704.17	0.98822	0.132411	1.30135e-14	4.76697e-13	ENSG00000182307	C8orf33	chromosome 8 open reading frame 33 [Source:HGNC Symbol;Acc:HGNC:26104]
ENSG00000105968	8088.81	-0.829165	0.110618	1.35558e-14	4.95593e-13	ENSG00000105968	H2AZ2	H2A.Z variant histone 2 [Source:HGNC Symbol;Acc:HGNC:20664]
ENSG00000165272	1881.2	0.947435	0.127011	1.48263e-14	5.40988e-13	ENSG00000165272	AQP3	aquaporin 3 (Gill blood group) [Source:HGNC Symbol;Acc:HGNC:636]
ENSG00000174989	1793.94	1.0601	0.142596	1.51795e-14	5.52798e-13	ENSG00000174989	FBXW8	F-box and WD repeat domain containing 8 [Source:HGNC Symbol;Acc:HGNC:13597]
ENSG00000162772	224.534	2.03419	0.277703	1.66918e-14	6.06696e-13	ENSG00000162772	ATF3	activating transcription factor 3 [Source:HGNC Symbol;Acc:HGNC:785]
ENSG00000094804	1072.27	-1.15096	0.155615	1.70867e-14	6.19849e-13	ENSG00000094804	CDC6	cell division cycle 6 [Source:HGNC Symbol;Acc:HGNC:1744]
ENSG00000181016	91.1988	3.32234	0.454661	1.7645e-14	6.38311e-13	ENSG00000181016	LSMEM1	leucine rich single-pass membrane protein 1 [Source:HGNC Symbol;Acc:HGNC:22036]
ENSG00000123240	1663.23	1.05573	0.14241	1.76637e-14	6.38311e-13	ENSG00000123240	OPTN	optineurin [Source:HGNC Symbol;Acc:HGNC:17142]
ENSG00000102683	815.85	1.30682	0.177437	1.87909e-14	6.77738e-13	ENSG00000102683	SGCG	sarcoglycan gamma [Source:HGNC Symbol;Acc:HGNC:10809]
ENSG00000212747	2020.59	-0.950571	0.12813	1.92762e-14	6.93906e-13	ENSG00000212747	RTL8B	retrotransposon Gag like 8B [Source:HGNC Symbol;Acc:HGNC:33156]
ENSG00000205426	724.769	1.3342	0.181421	1.98886e-14	7.14579e-13	ENSG00000205426	KRT81	keratin 81 [Source:HGNC Symbol;Acc:HGNC:6458]
ENSG00000165672	2935.82	-0.887399	0.119128	2.06139e-14	7.39223e-13	ENSG00000165672	PRDX3	peroxiredoxin 3 [Source:HGNC Symbol;Acc:HGNC:9354]
ENSG00000164199	1033.13	1.28226	0.174473	2.18294e-14	7.81316e-13	ENSG00000164199	ADGRV1	adhesion G protein-coupled receptor V1 [Source:HGNC Symbol;Acc:HGNC:17416]
ENSG00000146282	3294.32	0.948681	0.128306	2.32438e-14	8.30358e-13	ENSG00000146282	RARS2	arginyl-tRNA synthetase 2, mitochondrial [Source:HGNC Symbol;Acc:HGNC:21406]
ENSG00000070778	1853.65	1.28699	0.175658	2.3597e-14	8.41374e-13	ENSG00000070778	PTPN21	protein tyrosine phosphatase non-receptor type 21 [Source:HGNC Symbol;Acc:HGNC:9651]
ENSG00000172273	1824.78	0.955377	0.129039	2.38986e-14	8.50508e-13	ENSG00000172273	HINFP	histone H4 transcription factor [Source:HGNC Symbol;Acc:HGNC:17850]
ENSG00000198408	6900.85	0.942766	0.127506	2.44759e-14	8.69403e-13	ENSG00000198408	OGA	O-GlcNAcase [Source:HGNC Symbol;Acc:HGNC:7056]
ENSG00000133985	1099.26	1.16566	0.158708	2.46883e-14	8.75291e-13	ENSG00000133985	TTC9	tetratricopeptide repeat domain 9 [Source:HGNC Symbol;Acc:HGNC:20267]
ENSG00000134057	4828.11	-0.854286	0.115376	2.56289e-14	9.06926e-13	ENSG00000134057	CCNB1	cyclin B1 [Source:HGNC Symbol;Acc:HGNC:1579]
ENSG00000071242	603.53	1.50037	0.20548	2.58779e-14	9.1401e-13	ENSG00000071242	RPS6KA2	ribosomal protein S6 kinase A2 [Source:HGNC Symbol;Acc:HGNC:10431]
ENSG00000119711	1568.38	-1.02755	0.139566	2.60576e-14	9.18627e-13	ENSG00000119711	ALDH6A1	aldehyde dehydrogenase 6 family member A1 [Source:HGNC Symbol;Acc:HGNC:7179]
ENSG00000131711	417.856	1.77366	0.243839	2.656e-14	9.34584e-13	ENSG00000131711	MAP1B	microtubule associated protein 1B [Source:HGNC Symbol;Acc:HGNC:6836]
ENSG00000115935	1184.86	1.21457	0.165694	2.68345e-14	9.42473e-13	ENSG00000115935	WIPF1	WAS/WASL interacting protein family member 1 [Source:HGNC Symbol;Acc:HGNC:12736]
ENSG00000154144	1162.43	1.2493	0.170619	2.72296e-14	9.54563e-13	ENSG00000154144	TBRG1	transforming growth factor beta regulator 1 [Source:HGNC Symbol;Acc:HGNC:29551]
ENSG00000101057	7478.04	-0.873089	0.11826	2.74054e-14	9.58935e-13	ENSG00000101057	MYBL2	MYB proto-oncogene like 2 [Source:HGNC Symbol;Acc:HGNC:7548]
ENSG00000086548	456.924	1.67868	0.230957	2.86638e-14	1.0011e-12	ENSG00000086548	CEACAM6	CEA cell adhesion molecule 6 [Source:HGNC Symbol;Acc:HGNC:1818]
ENSG00000087206	1840.52	0.952754	0.129535	3.04627e-14	1.06195e-12	ENSG00000087206	UIMC1	ubiquitin interaction motif containing 1 [Source:HGNC Symbol;Acc:HGNC:30298]
ENSG00000223773	237.623	1.86337	0.256916	3.06135e-14	1.06523e-12	ENSG00000223773	CD99P1	CD99 molecule pseudogene 1 [Source:HGNC Symbol;Acc:HGNC:7083]
ENSG00000101246	2917.34	0.980215	0.133663	3.50966e-14	1.2167e-12	ENSG00000101246	ARFRP1	ADP ribosylation factor related protein 1 [Source:HGNC Symbol;Acc:HGNC:662]
ENSG00000076248	4586.66	-0.861053	0.117035	3.50333e-14	1.2167e-12	ENSG00000076248	UNG	uracil DNA glycosylase [Source:HGNC Symbol;Acc:HGNC:12572]
ENSG00000177469	495.072	-1.45108	0.199901	3.52765e-14	1.22069e-12	ENSG00000177469	CAVIN1	caveolae associated protein 1 [Source:HGNC Symbol;Acc:HGNC:9688]
ENSG00000137804	2454.01	-0.889424	0.120961	3.54114e-14	1.22309e-12	ENSG00000137804	NUSAP1	nucleolar and spindle associated protein 1 [Source:HGNC Symbol;Acc:HGNC:18538]
ENSG00000258297	761.515	1.31724	0.18111	3.68215e-14	1.26946e-12	None	None	None
ENSG00000137267	874.575	1.1734	0.161473	3.8567e-14	1.3272e-12	ENSG00000137267	TUBB2A	tubulin beta 2A class IIa [Source:HGNC Symbol;Acc:HGNC:12412]
ENSG00000100105	4329.2	-0.860192	0.11721	4.10311e-14	1.40941e-12	ENSG00000100105	PATZ1	POZ/BTB and AT hook containing zinc finger 1 [Source:HGNC Symbol;Acc:HGNC:13071]
ENSG00000183668	249.116	2.07092	0.287661	4.22738e-14	1.4468e-12	ENSG00000183668	PSG9	pregnancy specific beta-1-glycoprotein 9 [Source:HGNC Symbol;Acc:HGNC:9526]
ENSG00000155313	1762.18	1.21556	0.167605	4.22448e-14	1.4468e-12	ENSG00000155313	USP25	ubiquitin specific peptidase 25 [Source:HGNC Symbol;Acc:HGNC:12624]
ENSG00000100439	1351.63	1.04537	0.143392	4.40835e-14	1.50598e-12	ENSG00000100439	ABHD4	abhydrolase domain containing 4 [Source:HGNC Symbol;Acc:HGNC:20154]
ENSG00000179010	22548.4	-0.781537	0.106346	4.4624e-14	1.52168e-12	ENSG00000179010	MRFAP1	Morf4 family associated protein 1 [Source:HGNC Symbol;Acc:HGNC:24549]
ENSG00000134287	10545.4	-0.790218	0.107862	4.81302e-14	1.63826e-12	ENSG00000134287	ARF3	ADP ribosylation factor 3 [Source:HGNC Symbol;Acc:HGNC:654]
ENSG00000147687	2280.02	1.02275	0.140651	5.27257e-14	1.79143e-12	ENSG00000147687	TATDN1	TatD DNase domain containing 1 [Source:HGNC Symbol;Acc:HGNC:24220]
ENSG00000185710	208.371	2.53687	0.355256	5.61194e-14	1.90329e-12	ENSG00000185710	SMG1P4	SMG1 pseudogene 4 [Source:HGNC Symbol;Acc:HGNC:49861]
ENSG00000173226	1011.91	1.08397	0.149535	5.73835e-14	1.94265e-12	ENSG00000173226	IQCB1	IQ motif containing B1 [Source:HGNC Symbol;Acc:HGNC:28949]
ENSG00000140463	1458.45	1.00618	0.13867	5.78296e-14	1.95422e-12	ENSG00000140463	BBS4	Bardet-Biedl syndrome 4 [Source:HGNC Symbol;Acc:HGNC:969]
ENSG00000099290	2160.78	0.974745	0.134085	5.80774e-14	1.95907e-12	ENSG00000099290	WASHC2A	WASH complex subunit 2A [Source:HGNC Symbol;Acc:HGNC:23416]
ENSG00000113504	2571.49	0.884698	0.121352	5.82814e-14	1.96242e-12	ENSG00000113504	SLC12A7	solute carrier family 12 member 7 [Source:HGNC Symbol;Acc:HGNC:10915]
ENSG00000204177	185.949	2.05398	0.287163	5.95187e-14	2.00049e-12	ENSG00000204177	BMS1P1	BMS1 pseudogene 1 [Source:HGNC Symbol;Acc:HGNC:23649]
ENSG00000126777	5088.02	1.06401	0.147671	6.02824e-14	2.02253e-12	ENSG00000126777	KTN1	kinectin 1 [Source:HGNC Symbol;Acc:HGNC:6467]
ENSG00000166851	4080.72	-0.913734	0.125859	6.73188e-14	2.25458e-12	ENSG00000166851	PLK1	polo like kinase 1 [Source:HGNC Symbol;Acc:HGNC:9077]
ENSG00000124733	3028.39	-0.932676	0.128507	6.75048e-14	2.25678e-12	ENSG00000124733	MEA1	male-enhanced antigen 1 [Source:HGNC Symbol;Acc:HGNC:6986]
ENSG00000151929	8065.25	-0.806965	0.110718	7.0397e-14	2.34928e-12	ENSG00000151929	BAG3	BAG cochaperone 3 [Source:HGNC Symbol;Acc:HGNC:939]
ENSG00000164038	219.514	1.99775	0.280215	7.06686e-14	2.35415e-12	ENSG00000164038	SLC9B2	solute carrier family 9 member B2 [Source:HGNC Symbol;Acc:HGNC:25143]
ENSG00000109066	1368.77	1.05457	0.145916	7.45449e-14	2.47888e-12	ENSG00000109066	TMEM104	transmembrane protein 104 [Source:HGNC Symbol;Acc:HGNC:25984]
ENSG00000105717	193.935	1.99159	0.279846	7.74375e-14	2.57051e-12	ENSG00000105717	PBX4	PBX homeobox 4 [Source:HGNC Symbol;Acc:HGNC:13403]
ENSG00000245958	634.711	1.2919	0.180161	7.82667e-14	2.59345e-12	ENSG00000245958	AC093752.1	septin 4 (sept4) pseudogene
ENSG00000169129	285.979	-1.63939	0.229894	7.93853e-14	2.62588e-12	ENSG00000169129	AFAP1L2	actin filament associated protein 1 like 2 [Source:HGNC Symbol;Acc:HGNC:25901]
ENSG00000111206	2539.43	-0.98599	0.136589	8.42829e-14	2.78297e-12	ENSG00000111206	FOXM1	forkhead box M1 [Source:HGNC Symbol;Acc:HGNC:3818]
ENSG00000117318	4548.67	0.882004	0.121856	8.761e-14	2.88774e-12	ENSG00000117318	ID3	inhibitor of DNA binding 3, HLH protein [Source:HGNC Symbol;Acc:HGNC:5362]
ENSG00000139211	7114.67	-0.792109	0.109191	8.95532e-14	2.94661e-12	ENSG00000139211	AMIGO2	adhesion molecule with Ig like domain 2 [Source:HGNC Symbol;Acc:HGNC:24073]
ENSG00000164211	636.241	1.33664	0.187059	9.25734e-14	3.04066e-12	ENSG00000164211	STARD4	StAR related lipid transfer domain containing 4 [Source:HGNC Symbol;Acc:HGNC:18058]
ENSG00000124215	1345.57	1.21937	0.17063	9.6201e-14	3.15428e-12	ENSG00000124215	CDH26	cadherin 26 [Source:HGNC Symbol;Acc:HGNC:15902]
ENSG00000171241	1204	-1.08037	0.150593	9.6509e-14	3.15886e-12	ENSG00000171241	SHCBP1	SHC binding and spindle associated 1 [Source:HGNC Symbol;Acc:HGNC:29547]
ENSG00000171763	552.421	1.3188	0.184847	9.82521e-14	3.21031e-12	ENSG00000171763	SPATA5L1	spermatogenesis associated 5 like 1 [Source:HGNC Symbol;Acc:HGNC:28762]
ENSG00000164125	1634.62	1.25816	0.175872	1.00126e-13	3.26584e-12	ENSG00000164125	GASK1B	golgi associated kinase 1B [Source:HGNC Symbol;Acc:HGNC:25312]
ENSG00000105323	21861.7	-0.779164	0.107735	1.006e-13	3.2756e-12	ENSG00000105323	HNRNPUL1	heterogeneous nuclear ribonucleoprotein U like 1 [Source:HGNC Symbol;Acc:HGNC:17011]
ENSG00000243064	64.7262	3.70233	0.522982	1.01595e-13	3.30081e-12	ENSG00000243064	ABCC13	ATP binding cassette subfamily C member 13 (pseudogene) [Source:HGNC Symbol;Acc:HGNC:16022]
ENSG00000165684	2266.1	0.966218	0.134291	1.01726e-13	3.30081e-12	ENSG00000165684	SNAPC4	small nuclear RNA activating complex polypeptide 4 [Source:HGNC Symbol;Acc:HGNC:11137]
ENSG00000164128	5285.24	-0.8736	0.121147	1.04123e-13	3.37277e-12	ENSG00000164128	NPY1R	neuropeptide Y receptor Y1 [Source:HGNC Symbol;Acc:HGNC:7956]
ENSG00000166033	457.668	-1.50315	0.211592	1.04922e-13	3.39277e-12	ENSG00000166033	HTRA1	HtrA serine peptidase 1 [Source:HGNC Symbol;Acc:HGNC:9476]
ENSG00000065357	1758.45	1.02329	0.142576	1.06514e-13	3.43832e-12	ENSG00000065357	DGKA	diacylglycerol kinase alpha [Source:HGNC Symbol;Acc:HGNC:2849]
ENSG00000081014	2835.7	1.07599	0.150338	1.09207e-13	3.5192e-12	ENSG00000081014	AP4E1	adaptor related protein complex 4 subunit epsilon 1 [Source:HGNC Symbol;Acc:HGNC:573]
ENSG00000204764	549.537	1.43188	0.201529	1.11935e-13	3.60091e-12	ENSG00000204764	RANBP17	RAN binding protein 17 [Source:HGNC Symbol;Acc:HGNC:14428]
ENSG00000112186	2112.04	0.913573	0.1269	1.14675e-13	3.67645e-12	ENSG00000112186	CAP2	cyclase associated actin cytoskeleton regulatory protein 2 [Source:HGNC Symbol;Acc:HGNC:20039]
ENSG00000215492	679.151	-1.20367	0.168811	1.14615e-13	3.67645e-12	ENSG00000215492	HNRNPA1P7	heterogeneous nuclear ribonucleoprotein A1 pseudogene 7 [Source:HGNC Symbol;Acc:HGNC:31015]
ENSG00000183036	6697.08	-1.04807	0.146474	1.17278e-13	3.75349e-12	ENSG00000183036	PCP4	Purkinje cell protein 4 [Source:HGNC Symbol;Acc:HGNC:8742]
ENSG00000214357	1682.51	-1.14521	0.160793	1.3233e-13	4.22801e-12	ENSG00000214357	NEURL1B	neuralized E3 ubiquitin protein ligase 1B [Source:HGNC Symbol;Acc:HGNC:35422]
ENSG00000065328	1082.96	-1.15707	0.163209	1.61305e-13	5.14502e-12	ENSG00000065328	MCM10	minichromosome maintenance 10 replication initiation factor [Source:HGNC Symbol;Acc:HGNC:18043]
ENSG00000099250	3729.44	1.09301	0.153929	1.64726e-13	5.24521e-12	ENSG00000099250	NRP1	neuropilin 1 [Source:HGNC Symbol;Acc:HGNC:8004]
ENSG00000132436	924.353	-1.11259	0.156818	1.66122e-13	5.28071e-12	ENSG00000132436	FIGNL1	fidgetin like 1 [Source:HGNC Symbol;Acc:HGNC:13286]
ENSG00000112984	2654.72	-0.977046	0.137264	1.66595e-13	5.28677e-12	ENSG00000112984	KIF20A	kinesin family member 20A [Source:HGNC Symbol;Acc:HGNC:9787]
ENSG00000134698	892.584	1.22265	0.172824	1.72266e-13	5.44861e-12	ENSG00000134698	AGO4	argonaute RISC component 4 [Source:HGNC Symbol;Acc:HGNC:18424]
ENSG00000269713	2042.06	0.959756	0.134714	1.72275e-13	5.44861e-12	ENSG00000269713	NBPF9	NBPF member 9 [Source:HGNC Symbol;Acc:HGNC:31991]
ENSG00000214655	2826.08	0.919871	0.128966	1.7468e-13	5.51536e-12	ENSG00000214655	ZSWIM8	zinc finger SWIM-type containing 8 [Source:HGNC Symbol;Acc:HGNC:23528]
ENSG00000129219	924.156	1.17272	0.165733	1.83988e-13	5.7995e-12	ENSG00000129219	PLD2	phospholipase D2 [Source:HGNC Symbol;Acc:HGNC:9068]
ENSG00000174227	2518.32	0.895071	0.12574	2.00994e-13	6.3249e-12	ENSG00000174227	PIGG	phosphatidylinositol glycan anchor biosynthesis class G [Source:HGNC Symbol;Acc:HGNC:25985]
ENSG00000244026	381.727	1.53605	0.219001	2.02141e-13	6.35033e-12	ENSG00000244026	FAM86DP	family with sequence similarity 86 member D, pseudogene [Source:HGNC Symbol;Acc:HGNC:32659]
ENSG00000077549	9070.22	-0.769497	0.107955	2.20151e-13	6.90457e-12	ENSG00000077549	CAPZB	capping actin protein of muscle Z-line subunit beta [Source:HGNC Symbol;Acc:HGNC:1491]
ENSG00000261812	90.372	-3.10717	0.446601	2.33354e-13	7.30644e-12	ENSG00000261812	TUBB8P7	tubulin beta 8 class VIII pseudogene 7 [Source:HGNC Symbol;Acc:HGNC:42345]
ENSG00000131747	7364.35	-1.03084	0.145993	2.36001e-13	7.37698e-12	ENSG00000131747	TOP2A	DNA topoisomerase II alpha [Source:HGNC Symbol;Acc:HGNC:11989]
ENSG00000162929	624.387	1.24949	0.177922	2.42782e-13	7.57634e-12	ENSG00000162929	KIAA1841	KIAA1841 [Source:HGNC Symbol;Acc:HGNC:29387]
ENSG00000135124	1265.77	1.04874	0.148971	2.51978e-13	7.85026e-12	ENSG00000135124	P2RX4	purinergic receptor P2X 4 [Source:HGNC Symbol;Acc:HGNC:8535]
ENSG00000109881	977.473	-1.12927	0.160586	2.52624e-13	7.85733e-12	ENSG00000109881	CCDC34	coiled-coil domain containing 34 [Source:HGNC Symbol;Acc:HGNC:25079]
ENSG00000163040	1038.39	-1.23455	0.176119	2.60685e-13	8.0946e-12	ENSG00000163040	CCDC74A	coiled-coil domain containing 74A [Source:HGNC Symbol;Acc:HGNC:25197]
ENSG00000175155	2092.25	1.08314	0.153878	2.61478e-13	8.10581e-12	ENSG00000175155	YPEL2	yippee like 2 [Source:HGNC Symbol;Acc:HGNC:18326]
ENSG00000159873	3725.08	-0.957465	0.135567	2.62206e-13	8.11496e-12	ENSG00000159873	CCDC117	coiled-coil domain containing 117 [Source:HGNC Symbol;Acc:HGNC:26599]
ENSG00000119688	1485.49	1.06833	0.151809	2.65538e-13	8.20141e-12	ENSG00000119688	ABCD4	ATP binding cassette subfamily D member 4 [Source:HGNC Symbol;Acc:HGNC:68]
ENSG00000153944	9928.01	-0.851342	0.120143	2.65873e-13	8.20141e-12	ENSG00000153944	MSI2	musashi RNA binding protein 2 [Source:HGNC Symbol;Acc:HGNC:18585]
ENSG00000198830	29995	-0.763722	0.107379	2.6658e-13	8.20969e-12	ENSG00000198830	HMGN2	high mobility group nucleosomal binding domain 2 [Source:HGNC Symbol;Acc:HGNC:4986]
ENSG00000090674	525.855	1.28168	0.183324	2.98185e-13	9.16797e-12	ENSG00000090674	MCOLN1	mucolipin 1 [Source:HGNC Symbol;Acc:HGNC:13356]
ENSG00000071539	1259.35	-1.04664	0.149293	3.11788e-13	9.5705e-12	ENSG00000071539	TRIP13	thyroid hormone receptor interactor 13 [Source:HGNC Symbol;Acc:HGNC:12307]
ENSG00000164050	6446.06	0.984822	0.140376	3.17563e-13	9.73186e-12	ENSG00000164050	PLXNB1	plexin B1 [Source:HGNC Symbol;Acc:HGNC:9103]
ENSG00000240230	1878.64	0.923836	0.130979	3.18691e-13	9.7346e-12	ENSG00000240230	COX19	cytochrome c oxidase assembly factor COX19 [Source:HGNC Symbol;Acc:HGNC:28074]
ENSG00000170604	3347.76	-0.869767	0.123239	3.18566e-13	9.7346e-12	ENSG00000170604	IRF2BP1	interferon regulatory factor 2 binding protein 1 [Source:HGNC Symbol;Acc:HGNC:21728]
ENSG00000267259	85.2022	3.32256	0.482016	3.27773e-13	9.99574e-12	ENSG00000267259	ERVE-1	endogenous retrovirus group E member 1 [Source:HGNC Symbol;Acc:HGNC:14602]
ENSG00000005884	5593.35	0.834426	0.118166	3.45127e-13	1.05079e-11	ENSG00000005884	ITGA3	integrin subunit alpha 3 [Source:HGNC Symbol;Acc:HGNC:6139]
ENSG00000163347	63.7952	3.71561	0.538136	3.66715e-13	1.11471e-11	ENSG00000163347	CLDN1	claudin 1 [Source:HGNC Symbol;Acc:HGNC:2032]
ENSG00000065833	3508.44	1.07744	0.15418	3.81866e-13	1.15888e-11	ENSG00000065833	ME1	malic enzyme 1 [Source:HGNC Symbol;Acc:HGNC:6983]
ENSG00000123388	418.577	-1.3681	0.197298	3.97335e-13	1.20388e-11	ENSG00000123388	HOXC11	homeobox C11 [Source:HGNC Symbol;Acc:HGNC:5123]
ENSG00000155275	496.811	1.34992	0.194613	3.98072e-13	1.20417e-11	ENSG00000155275	TRMT44	tRNA methyltransferase 44 homolog [Source:HGNC Symbol;Acc:HGNC:26653]
ENSG00000160408	1303.27	1.06043	0.151866	4.21003e-13	1.27148e-11	ENSG00000160408	ST6GALNAC6	ST6 N-acetylgalactosaminide alpha-2,6-sialyltransferase 6 [Source:HGNC Symbol;Acc:HGNC:23364]
ENSG00000134759	7013.78	-0.890563	0.127097	4.40683e-13	1.32878e-11	ENSG00000134759	ELP2	elongator acetyltransferase complex subunit 2 [Source:HGNC Symbol;Acc:HGNC:18248]
ENSG00000132323	1262.48	0.99847	0.143049	4.53805e-13	1.36615e-11	ENSG00000132323	ILKAP	ILK associated serine/threonine phosphatase [Source:HGNC Symbol;Acc:HGNC:15566]
ENSG00000272645	325.805	1.64619	0.238903	4.56537e-13	1.37217e-11	ENSG00000272645	GTF2IP20	general transcription factor IIi pseudogene 20 [Source:HGNC Symbol;Acc:HGNC:51732]
ENSG00000138131	114.515	2.4849	0.362559	4.70978e-13	1.41331e-11	ENSG00000138131	LOXL4	lysyl oxidase like 4 [Source:HGNC Symbol;Acc:HGNC:17171]
ENSG00000137404	1000	-1.07612	0.1548	4.79862e-13	1.43767e-11	ENSG00000137404	NRM	nurim [Source:HGNC Symbol;Acc:HGNC:8003]
ENSG00000110888	337.309	1.52718	0.221593	4.85978e-13	1.45136e-11	ENSG00000110888	CAPRIN2	caprin family member 2 [Source:HGNC Symbol;Acc:HGNC:21259]
ENSG00000162078	1096.38	-1.19668	0.172728	4.85507e-13	1.45136e-11	ENSG00000162078	ZG16B	zymogen granule protein 16B [Source:HGNC Symbol;Acc:HGNC:30456]
ENSG00000177283	376.365	-1.53128	0.22237	4.90808e-13	1.46345e-11	ENSG00000177283	FZD8	frizzled class receptor 8 [Source:HGNC Symbol;Acc:HGNC:4046]
ENSG00000278970	1554.31	0.960645	0.137686	5.01309e-13	1.49239e-11	ENSG00000278970	HEIH	hepatocellular carcinoma up-regulated EZH2-associated long non-coding RNA [Source:HGNC Symbol;Acc:HGNC:45049]
ENSG00000169255	4305.4	-0.850474	0.121576	5.03249e-13	1.49579e-11	ENSG00000169255	B3GALNT1	beta-1,3-N-acetylgalactosaminyltransferase 1 (globoside blood group) [Source:HGNC Symbol;Acc:HGNC:918]
ENSG00000225470	1050.24	1.0118	0.145234	5.06596e-13	1.50336e-11	ENSG00000225470	JPX	JPX transcript, XIST activator [Source:HGNC Symbol;Acc:HGNC:37191]
ENSG00000111321	6505.2	0.817303	0.117763	5.47047e-13	1.62083e-11	ENSG00000111321	LTBR	lymphotoxin beta receptor [Source:HGNC Symbol;Acc:HGNC:6718]
ENSG00000107521	2195.4	0.881573	0.126383	5.80432e-13	1.71703e-11	ENSG00000107521	HPS1	HPS1 biogenesis of lysosomal organelles complex 3 subunit 1 [Source:HGNC Symbol;Acc:HGNC:5163]
ENSG00000117632	9421.64	-0.842421	0.120751	6.01423e-13	1.77633e-11	ENSG00000117632	STMN1	stathmin 1 [Source:HGNC Symbol;Acc:HGNC:6510]
ENSG00000198625	4738.68	0.882811	0.126818	6.35395e-13	1.87372e-11	ENSG00000198625	MDM4	MDM4 regulator of p53 [Source:HGNC Symbol;Acc:HGNC:6974]
ENSG00000168646	123.567	-2.42162	0.355977	6.37185e-13	1.87604e-11	ENSG00000168646	AXIN2	axin 2 [Source:HGNC Symbol;Acc:HGNC:904]
ENSG00000052802	4382.82	0.787888	0.11277	6.41456e-13	1.88566e-11	ENSG00000052802	MSMO1	methylsterol monooxygenase 1 [Source:HGNC Symbol;Acc:HGNC:10545]
ENSG00000140057	1668.33	0.941936	0.135669	6.54842e-13	1.922e-11	ENSG00000140057	AK7	adenylate kinase 7 [Source:HGNC Symbol;Acc:HGNC:20091]
ENSG00000241361	159.529	2.68871	0.39588	6.77777e-13	1.9862e-11	ENSG00000241361	SLC25A24P1	SLC25A24 pseudogene 1 [Source:HGNC Symbol;Acc:HGNC:48933]
ENSG00000164329	1714.02	0.954673	0.137704	6.85276e-13	2.00505e-11	ENSG00000164329	TENT2	terminal nucleotidyltransferase 2 [Source:HGNC Symbol;Acc:HGNC:26776]
ENSG00000229180	331.363	1.51564	0.2216	7.09255e-13	2.07197e-11	ENSG00000229180	AC006001.3	RAB guanine nucleotide exchange factor (GEF) 1 (RABGEF1) pseudogene
ENSG00000204282	185.874	1.95308	0.287052	7.25817e-13	2.11706e-11	ENSG00000204282	TNRC6C-AS1	TNRC6C antisense RNA 1 [Source:HGNC Symbol;Acc:HGNC:44360]
ENSG00000124493	381.638	-1.58174	0.231919	7.43233e-13	2.16449e-11	ENSG00000124493	GRM4	glutamate metabotropic receptor 4 [Source:HGNC Symbol;Acc:HGNC:4596]
ENSG00000213888	400.808	-1.40395	0.205071	7.87271e-13	2.28919e-11	ENSG00000213888	LINC01521	long intergenic non-protein coding RNA 1521 [Source:HGNC Symbol;Acc:HGNC:26029]
ENSG00000134690	1670.05	-0.937155	0.135625	8.05073e-13	2.33733e-11	ENSG00000134690	CDCA8	cell division cycle associated 8 [Source:HGNC Symbol;Acc:HGNC:14629]
ENSG00000117360	8956.8	0.90944	0.130908	8.30307e-13	2.40686e-11	ENSG00000117360	PRPF3	pre-mRNA processing factor 3 [Source:HGNC Symbol;Acc:HGNC:17348]
ENSG00000179818	624.446	1.25556	0.183378	8.34836e-13	2.41254e-11	ENSG00000179818	PCBP1-AS1	PCBP1 antisense RNA 1 [Source:HGNC Symbol;Acc:HGNC:42948]
ENSG00000153094	3520.07	0.942515	0.136476	8.34517e-13	2.41254e-11	ENSG00000153094	BCL2L11	BCL2 like 11 [Source:HGNC Symbol;Acc:HGNC:994]
ENSG00000115919	7029.04	0.768949	0.110799	8.62784e-13	2.48564e-11	ENSG00000115919	KYNU	kynureninase [Source:HGNC Symbol;Acc:HGNC:6469]
ENSG00000137509	1157.06	-1.01175	0.147023	8.61609e-13	2.48564e-11	ENSG00000137509	PRCP	prolylcarboxypeptidase [Source:HGNC Symbol;Acc:HGNC:9344]
ENSG00000182551	4356.02	-0.843132	0.121785	8.78008e-13	2.52392e-11	ENSG00000182551	ADI1	acireductone dioxygenase 1 [Source:HGNC Symbol;Acc:HGNC:30576]
ENSG00000177383	3880.84	-0.892864	0.12909	8.78763e-13	2.52392e-11	ENSG00000177383	MAGEF1	MAGE family member F1 [Source:HGNC Symbol;Acc:HGNC:29639]
ENSG00000162341	1139.02	1.09593	0.159677	8.99465e-13	2.57943e-11	ENSG00000162341	TPCN2	two pore segment channel 2 [Source:HGNC Symbol;Acc:HGNC:20820]
ENSG00000179406	313.527	1.59023	0.233873	9.04613e-13	2.59023e-11	ENSG00000179406	LINC00174	long intergenic non-protein coding RNA 174 [Source:HGNC Symbol;Acc:HGNC:27788]
ENSG00000114812	931.168	1.15534	0.168553	9.1737e-13	2.62275e-11	ENSG00000114812	VIPR1	vasoactive intestinal peptide receptor 1 [Source:HGNC Symbol;Acc:HGNC:12694]
ENSG00000237330	1202.08	1.13838	0.165886	9.28353e-13	2.65011e-11	ENSG00000237330	RNF223	ring finger protein 223 [Source:HGNC Symbol;Acc:HGNC:40020]
ENSG00000143416	3439.18	-1.01414	0.147692	9.34936e-13	2.66485e-11	ENSG00000143416	SELENBP1	selenium binding protein 1 [Source:HGNC Symbol;Acc:HGNC:10719]
ENSG00000020577	777.091	1.14366	0.167099	9.66637e-13	2.75103e-11	ENSG00000020577	SAMD4A	sterile alpha motif domain containing 4A [Source:HGNC Symbol;Acc:HGNC:23023]
ENSG00000168883	4016	0.860038	0.12451	9.72264e-13	2.76285e-11	ENSG00000168883	USP39	ubiquitin specific peptidase 39 [Source:HGNC Symbol;Acc:HGNC:20071]
ENSG00000104946	3234.58	0.923524	0.134189	9.9372e-13	2.81955e-11	ENSG00000104946	TBC1D17	TBC1 domain family member 17 [Source:HGNC Symbol;Acc:HGNC:25699]
ENSG00000227232	360.696	1.81221	0.268185	1.05119e-12	2.97812e-11	ENSG00000227232	WASH7P	WASP family homolog 7, pseudogene [Source:HGNC Symbol;Acc:HGNC:38034]
ENSG00000088325	5972.98	-0.905213	0.131582	1.05505e-12	2.98453e-11	ENSG00000088325	TPX2	TPX2 microtubule nucleation factor [Source:HGNC Symbol;Acc:HGNC:1249]
ENSG00000175356	5923.48	-0.849908	0.123856	1.14933e-12	3.24632e-11	ENSG00000175356	SCUBE2	signal peptide, CUB domain and EGF like domain containing 2 [Source:HGNC Symbol;Acc:HGNC:30425]
ENSG00000011295	3005.03	0.934961	0.136179	1.1604e-12	3.27267e-11	ENSG00000011295	TTC19	tetratricopeptide repeat domain 19 [Source:HGNC Symbol;Acc:HGNC:26006]
ENSG00000203697	538.314	1.72573	0.255734	1.16639e-12	3.28462e-11	ENSG00000203697	CAPN8	calpain 8 [Source:HGNC Symbol;Acc:HGNC:1485]
ENSG00000035499	736.18	-1.19581	0.175781	1.18089e-12	3.32049e-11	ENSG00000035499	DEPDC1B	DEP domain containing 1B [Source:HGNC Symbol;Acc:HGNC:24902]
ENSG00000092621	1672.81	-0.985963	0.144239	1.25959e-12	3.53646e-11	ENSG00000092621	PHGDH	phosphoglycerate dehydrogenase [Source:HGNC Symbol;Acc:HGNC:8923]
ENSG00000204740	876.123	1.3859	0.20482	1.26518e-12	3.54684e-11	ENSG00000204740	MALRD1	MAM and LDL receptor class A domain containing 1 [Source:HGNC Symbol;Acc:HGNC:24331]
ENSG00000162909	1921.13	0.887087	0.129129	1.32019e-12	3.69554e-11	ENSG00000162909	CAPN2	calpain 2 [Source:HGNC Symbol;Acc:HGNC:1479]
ENSG00000236901	695.436	1.11175	0.163532	1.36508e-12	3.81552e-11	ENSG00000236901	MIR600HG	MIR600 host gene [Source:HGNC Symbol;Acc:HGNC:23642]
ENSG00000137831	1861.06	0.892999	0.130409	1.38248e-12	3.8584e-11	ENSG00000137831	UACA	uveal autoantigen with coiled-coil domains and ankyrin repeats [Source:HGNC Symbol;Acc:HGNC:15947]
ENSG00000148690	754.486	1.14955	0.169378	1.42979e-12	3.9845e-11	ENSG00000148690	FRA10AC1	FRA10A associated CGG repeat 1 [Source:HGNC Symbol;Acc:HGNC:1162]
ENSG00000198826	2248.46	-0.870274	0.127212	1.46844e-12	4.08614e-11	ENSG00000198826	ARHGAP11A	Rho GTPase activating protein 11A [Source:HGNC Symbol;Acc:HGNC:15783]
ENSG00000074219	1678.37	-0.903901	0.132547	1.59055e-12	4.41939e-11	ENSG00000074219	TEAD2	TEA domain transcription factor 2 [Source:HGNC Symbol;Acc:HGNC:11715]
ENSG00000164096	3155.49	-0.936287	0.137443	1.65711e-12	4.59751e-11	ENSG00000164096	C4orf3	chromosome 4 open reading frame 3 [Source:HGNC Symbol;Acc:HGNC:19225]
ENSG00000142197	2647.64	1.10082	0.162571	1.69526e-12	4.69641e-11	ENSG00000142197	DOP1B	DOP1 leucine zipper like protein B [Source:HGNC Symbol;Acc:HGNC:1291]
ENSG00000256870	75.6587	3.3541	0.504076	1.70408e-12	4.71386e-11	ENSG00000256870	SLC5A8	solute carrier family 5 member 8 [Source:HGNC Symbol;Acc:HGNC:19119]
ENSG00000109321	2246.02	0.863263	0.126474	1.76125e-12	4.86484e-11	ENSG00000109321	AREG	amphiregulin [Source:HGNC Symbol;Acc:HGNC:651]
ENSG00000006016	1120.09	-1.18096	0.174973	1.77445e-12	4.89409e-11	ENSG00000006016	CRLF1	cytokine receptor like factor 1 [Source:HGNC Symbol;Acc:HGNC:2364]
ENSG00000144395	209.096	1.7664	0.264239	1.78731e-12	4.92233e-11	ENSG00000144395	CCDC150	coiled-coil domain containing 150 [Source:HGNC Symbol;Acc:HGNC:26834]
ENSG00000155096	8543.91	1.08344	0.160292	1.81607e-12	4.9942e-11	ENSG00000155096	AZIN1	antizyme inhibitor 1 [Source:HGNC Symbol;Acc:HGNC:16432]
ENSG00000141232	10285.5	-0.737658	0.107742	1.82027e-12	4.99843e-11	ENSG00000141232	TOB1	transducer of ERBB2, 1 [Source:HGNC Symbol;Acc:HGNC:11979]
ENSG00000119004	1601.64	0.946724	0.139417	1.87391e-12	5.13819e-11	ENSG00000119004	CYP20A1	cytochrome P450 family 20 subfamily A member 1 [Source:HGNC Symbol;Acc:HGNC:20576]
ENSG00000166340	2367.56	0.853206	0.125221	1.88782e-12	5.16877e-11	ENSG00000166340	TPP1	tripeptidyl peptidase 1 [Source:HGNC Symbol;Acc:HGNC:2073]
ENSG00000050438	517.078	1.38633	0.206747	1.96965e-12	5.38495e-11	ENSG00000050438	SLC4A8	solute carrier family 4 member 8 [Source:HGNC Symbol;Acc:HGNC:11034]
ENSG00000102054	6661.81	-0.740216	0.109786	2.20622e-12	6.02295e-11	ENSG00000102054	RBBP7	RB binding protein 7, chromatin remodeling factor [Source:HGNC Symbol;Acc:HGNC:9890]
ENSG00000160299	6960.79	0.741566	0.108654	2.23857e-12	6.10238e-11	ENSG00000160299	PCNT	pericentrin [Source:HGNC Symbol;Acc:HGNC:16068]
ENSG00000204172	275.741	2.1804	0.329344	2.31774e-12	6.30903e-11	ENSG00000204172	AGAP9	ArfGAP with GTPase domain, ankyrin repeat and PH domain 9 [Source:HGNC Symbol;Acc:HGNC:23463]
ENSG00000144476	2289	-0.843848	0.124607	2.38124e-12	6.47249e-11	ENSG00000144476	ACKR3	atypical chemokine receptor 3 [Source:HGNC Symbol;Acc:HGNC:23692]
ENSG00000106077	4098.68	0.888345	0.131308	2.40273e-12	6.52144e-11	ENSG00000106077	ABHD11	abhydrolase domain containing 11 [Source:HGNC Symbol;Acc:HGNC:16407]
ENSG00000173175	1291.53	0.939264	0.139232	2.51207e-12	6.80836e-11	ENSG00000173175	ADCY5	adenylate cyclase 5 [Source:HGNC Symbol;Acc:HGNC:236]
ENSG00000149243	338.013	1.58911	0.238906	2.52756e-12	6.84047e-11	ENSG00000149243	KLHL35	kelch like family member 35 [Source:HGNC Symbol;Acc:HGNC:26597]
ENSG00000148399	2342.03	0.884281	0.130887	2.6515e-12	7.16555e-11	ENSG00000148399	DPH7	diphthamide biosynthesis 7 [Source:HGNC Symbol;Acc:HGNC:25199]
ENSG00000116353	648.685	1.12661	0.168213	2.71858e-12	7.33564e-11	ENSG00000116353	MECR	mitochondrial trans-2-enoyl-CoA reductase [Source:HGNC Symbol;Acc:HGNC:19691]
ENSG00000141013	1551.33	0.892534	0.132239	2.72226e-12	7.33564e-11	ENSG00000141013	GAS8	growth arrest specific 8 [Source:HGNC Symbol;Acc:HGNC:4166]
ENSG00000154265	2211.92	1.20239	0.180253	3.04209e-12	8.1857e-11	ENSG00000154265	ABCA5	ATP binding cassette subfamily A member 5 [Source:HGNC Symbol;Acc:HGNC:35]
ENSG00000204344	923.047	1.04793	0.156427	3.11056e-12	8.34599e-11	ENSG00000204344	STK19	serine/threonine kinase 19 [Source:HGNC Symbol;Acc:HGNC:11398]
ENSG00000149679	2247.29	-0.840446	0.124655	3.10971e-12	8.34599e-11	ENSG00000149679	CABLES2	Cdk5 and Abl enzyme substrate 2 [Source:HGNC Symbol;Acc:HGNC:16143]
ENSG00000203685	106.007	2.41372	0.367387	3.22573e-12	8.64264e-11	ENSG00000203685	STUM	stum, mechanosensory transduction mediator homolog [Source:HGNC Symbol;Acc:HGNC:30491]
ENSG00000116957	1364.54	0.911662	0.13576	3.33392e-12	8.91978e-11	None	None	None
ENSG00000168014	2030.77	1.02111	0.15274	3.41393e-12	9.12084e-11	ENSG00000168014	C2CD3	C2 domain containing 3 centriole elongation regulator [Source:HGNC Symbol;Acc:HGNC:24564]
ENSG00000173559	347.542	1.57487	0.238721	3.54676e-12	9.46224e-11	ENSG00000173559	NABP1	nucleic acid binding protein 1 [Source:HGNC Symbol;Acc:HGNC:26232]
ENSG00000129195	860.565	-1.05928	0.158873	3.56075e-12	9.48605e-11	ENSG00000129195	PIMREG	PICALM interacting mitotic regulator [Source:HGNC Symbol;Acc:HGNC:25483]
ENSG00000155229	2946.17	0.880773	0.13115	3.58707e-12	9.54263e-11	ENSG00000155229	MMS19	MMS19 homolog, cytosolic iron-sulfur assembly component [Source:HGNC Symbol;Acc:HGNC:13824]
ENSG00000111364	1852.51	0.951054	0.141633	3.6024e-12	9.56984e-11	ENSG00000111364	DDX55	DEAD-box helicase 55 [Source:HGNC Symbol;Acc:HGNC:20085]
ENSG00000122565	10234.2	-0.704415	0.104699	3.74092e-12	9.92376e-11	ENSG00000122565	CBX3	chromobox 3 [Source:HGNC Symbol;Acc:HGNC:1553]
ENSG00000076003	3890.74	-1.00542	0.151055	4.15813e-12	1.10149e-10	ENSG00000076003	MCM6	minichromosome maintenance complex component 6 [Source:HGNC Symbol;Acc:HGNC:6949]
ENSG00000146067	3003.54	1.20436	0.182233	4.46285e-12	1.18055e-10	ENSG00000146067	FAM193B	family with sequence similarity 193 member B [Source:HGNC Symbol;Acc:HGNC:25524]
ENSG00000160932	12755.4	-0.744824	0.111263	4.48453e-12	1.18461e-10	ENSG00000160932	LY6E	lymphocyte antigen 6 family member E [Source:HGNC Symbol;Acc:HGNC:6727]
ENSG00000176890	1328.52	-1.02153	0.153881	4.59355e-12	1.2117e-10	ENSG00000176890	TYMS	thymidylate synthetase [Source:HGNC Symbol;Acc:HGNC:12441]
ENSG00000123374	2761.93	-0.814637	0.121838	4.80207e-12	1.26493e-10	ENSG00000123374	CDK2	cyclin dependent kinase 2 [Source:HGNC Symbol;Acc:HGNC:1771]
ENSG00000253203	64.8675	3.75945	0.577048	4.84839e-12	1.27534e-10	ENSG00000253203	GUSBP3	GUSB pseudogene 3 [Source:HGNC Symbol;Acc:HGNC:37301]
ENSG00000132967	4011.46	-0.94894	0.142782	4.87441e-12	1.28039e-10	ENSG00000132967	HMGB1P5	high mobility group box 1 pseudogene 5 [Source:HGNC Symbol;Acc:HGNC:4997]
ENSG00000111671	594.19	1.25012	0.189743	4.9146e-12	1.28914e-10	ENSG00000111671	SPSB2	splA/ryanodine receptor domain and SOCS box containing 2 [Source:HGNC Symbol;Acc:HGNC:29522]
ENSG00000215126	579.573	1.18848	0.18016	4.95643e-12	1.29829e-10	ENSG00000215126	CBWD6	COBW domain containing 6 [Source:HGNC Symbol;Acc:HGNC:31978]
ENSG00000180098	854.78	1.04644	0.157906	5.0049e-12	1.30916e-10	ENSG00000180098	TRNAU1AP	tRNA selenocysteine 1 associated protein 1 [Source:HGNC Symbol;Acc:HGNC:30813]
ENSG00000108443	30505.1	0.832111	0.124714	5.22826e-12	1.36568e-10	ENSG00000108443	RPS6KB1	ribosomal protein S6 kinase B1 [Source:HGNC Symbol;Acc:HGNC:10436]
ENSG00000104133	2179.03	1.02517	0.154847	5.23956e-12	1.36673e-10	ENSG00000104133	SPG11	SPG11 vesicle trafficking associated, spatacsin [Source:HGNC Symbol;Acc:HGNC:11226]
ENSG00000179222	6231.37	-0.727297	0.108344	5.48119e-12	1.42777e-10	ENSG00000179222	MAGED1	MAGE family member D1 [Source:HGNC Symbol;Acc:HGNC:6813]
ENSG00000186767	551.55	-1.20952	0.18405	5.59859e-12	1.45633e-10	ENSG00000186767	SPIN4	spindlin family member 4 [Source:HGNC Symbol;Acc:HGNC:27040]
ENSG00000135116	135.853	2.33756	0.360566	5.70166e-12	1.48109e-10	ENSG00000135116	HRK	harakiri, BCL2 interacting protein [Source:HGNC Symbol;Acc:HGNC:5185]
ENSG00000186141	2750.38	0.925203	0.139517	5.76262e-12	1.49485e-10	ENSG00000186141	POLR3C	RNA polymerase III subunit C [Source:HGNC Symbol;Acc:HGNC:30076]
ENSG00000266094	131.92	-2.18685	0.337624	5.90722e-12	1.53025e-10	ENSG00000266094	RASSF5	Ras association domain family member 5 [Source:HGNC Symbol;Acc:HGNC:17609]
ENSG00000259424	248.071	-1.61878	0.248502	5.96209e-12	1.54233e-10	ENSG00000259424	IRAIN	IGF1R antisense imprinted non-protein coding RNA [Source:HGNC Symbol;Acc:HGNC:50365]
ENSG00000136147	730.873	1.09266	0.166157	6.25866e-12	1.6146e-10	ENSG00000136147	PHF11	PHD finger protein 11 [Source:HGNC Symbol;Acc:HGNC:17024]
ENSG00000101181	3245.25	0.778971	0.116932	6.25411e-12	1.6146e-10	ENSG00000101181	MTG2	mitochondrial ribosome associated GTPase 2 [Source:HGNC Symbol;Acc:HGNC:16239]
ENSG00000165275	483.414	1.28459	0.196268	6.27101e-12	1.61556e-10	ENSG00000165275	TRMT10B	tRNA methyltransferase 10B [Source:HGNC Symbol;Acc:HGNC:26454]
ENSG00000115661	1433.07	0.963477	0.145846	6.43338e-12	1.65512e-10	ENSG00000115661	STK16	serine/threonine kinase 16 [Source:HGNC Symbol;Acc:HGNC:11394]
ENSG00000105821	2177.9	0.891848	0.134657	6.50699e-12	1.67176e-10	ENSG00000105821	DNAJC2	DnaJ heat shock protein family (Hsp40) member C2 [Source:HGNC Symbol;Acc:HGNC:13192]
ENSG00000173402	8295.46	-0.952828	0.14408	6.7904e-12	1.74219e-10	ENSG00000173402	DAG1	dystroglycan 1 [Source:HGNC Symbol;Acc:HGNC:2666]
ENSG00000160602	472.552	1.23235	0.188491	7.06315e-12	1.80969e-10	ENSG00000160602	NEK8	NIMA related kinase 8 [Source:HGNC Symbol;Acc:HGNC:13387]
ENSG00000170537	207.496	1.78949	0.276399	7.11251e-12	1.81985e-10	ENSG00000170537	TMC7	transmembrane channel like 7 [Source:HGNC Symbol;Acc:HGNC:23000]
ENSG00000188612	6503.38	-0.757771	0.114376	7.16793e-12	1.82904e-10	ENSG00000188612	SUMO2	small ubiquitin like modifier 2 [Source:HGNC Symbol;Acc:HGNC:11125]
ENSG00000235162	1083.71	-1.07469	0.163821	7.1617e-12	1.82904e-10	ENSG00000235162	C12orf75	chromosome 12 open reading frame 75 [Source:HGNC Symbol;Acc:HGNC:35164]
ENSG00000123119	3393.08	-0.793679	0.119761	7.38495e-12	1.88186e-10	ENSG00000123119	NECAB1	N-terminal EF-hand calcium binding protein 1 [Source:HGNC Symbol;Acc:HGNC:20983]
ENSG00000072501	5516.83	-0.942335	0.143474	7.48741e-12	1.90538e-10	ENSG00000072501	SMC1A	structural maintenance of chromosomes 1A [Source:HGNC Symbol;Acc:HGNC:11111]
ENSG00000153294	235.54	1.70342	0.263223	7.63649e-12	1.94068e-10	ENSG00000153294	ADGRF4	adhesion G protein-coupled receptor F4 [Source:HGNC Symbol;Acc:HGNC:19011]
ENSG00000145782	2725.01	0.796116	0.120253	7.67089e-12	1.94679e-10	ENSG00000145782	ATG12	autophagy related 12 [Source:HGNC Symbol;Acc:HGNC:588]
ENSG00000103490	971.389	-1.26418	0.19441	8.40527e-12	2.13028e-10	ENSG00000103490	PYCARD	PYD and CARD domain containing [Source:HGNC Symbol;Acc:HGNC:16608]
ENSG00000160439	1891.51	1.09073	0.167184	8.46609e-12	2.1428e-10	ENSG00000160439	RDH13	retinol dehydrogenase 13 [Source:HGNC Symbol;Acc:HGNC:19978]
ENSG00000238083	163.178	2.08329	0.323972	8.5715e-12	2.16656e-10	ENSG00000238083	LRRC37A2	leucine rich repeat containing 37 member A2 [Source:HGNC Symbol;Acc:HGNC:32404]
ENSG00000261888	308.316	-1.59808	0.247693	9.07506e-12	2.29075e-10	ENSG00000261888	AC144831.1	novel transcript
ENSG00000010803	1122.24	1.05297	0.161213	9.22174e-12	2.32465e-10	ENSG00000010803	SCMH1	Scm polycomb group protein homolog 1 [Source:HGNC Symbol;Acc:HGNC:19003]
ENSG00000165525	1716.56	1.08944	0.167071	9.32063e-12	2.34642e-10	ENSG00000165525	NEMF	nuclear export mediator factor [Source:HGNC Symbol;Acc:HGNC:10663]
ENSG00000184292	19761.6	0.697371	0.106737	9.47798e-12	2.38284e-10	ENSG00000184292	TACSTD2	tumor associated calcium signal transducer 2 [Source:HGNC Symbol;Acc:HGNC:11530]
ENSG00000135205	149.199	2.6115	0.408802	1.02554e-11	2.57484e-10	ENSG00000135205	CCDC146	coiled-coil domain containing 146 [Source:HGNC Symbol;Acc:HGNC:29296]
ENSG00000168781	497.48	1.24527	0.192339	1.04454e-11	2.61903e-10	ENSG00000168781	PPIP5K1	diphosphoinositol pentakisphosphate kinase 1 [Source:HGNC Symbol;Acc:HGNC:29023]
ENSG00000121390	4935.9	0.732232	0.110965	1.05336e-11	2.63061e-10	ENSG00000121390	PSPC1	paraspeckle component 1 [Source:HGNC Symbol;Acc:HGNC:20320]
ENSG00000114978	6067.71	-0.823207	0.125392	1.05203e-11	2.63061e-10	ENSG00000114978	MOB1A	MOB kinase activator 1A [Source:HGNC Symbol;Acc:HGNC:16015]
ENSG00000138356	63.3445	-3.55452	0.556178	1.0531e-11	2.63061e-10	ENSG00000138356	AOX1	aldehyde oxidase 1 [Source:HGNC Symbol;Acc:HGNC:553]
ENSG00000111276	5492.23	-0.752808	0.114306	1.05624e-11	2.63429e-10	ENSG00000111276	CDKN1B	cyclin dependent kinase inhibitor 1B [Source:HGNC Symbol;Acc:HGNC:1785]
ENSG00000241258	3655.92	0.777109	0.117967	1.07006e-11	2.6652e-10	ENSG00000241258	CRCP	CGRP receptor component [Source:HGNC Symbol;Acc:HGNC:17888]
ENSG00000198715	1012.14	0.970869	0.148789	1.09474e-11	2.72306e-10	ENSG00000198715	GLMP	glycosylated lysosomal membrane protein [Source:HGNC Symbol;Acc:HGNC:29436]
ENSG00000164611	1587.17	-1.07622	0.164855	1.09643e-11	2.72366e-10	ENSG00000164611	PTTG1	PTTG1 regulator of sister chromatid separation, securin [Source:HGNC Symbol;Acc:HGNC:9690]
ENSG00000160766	558.604	1.32588	0.205361	1.10468e-11	2.74051e-10	ENSG00000160766	GBAP1	glucosylceramidase beta pseudogene 1 [Source:HGNC Symbol;Acc:HGNC:4178]
ENSG00000186501	2195.42	0.908223	0.13888	1.11313e-11	2.75782e-10	ENSG00000186501	TMEM222	transmembrane protein 222 [Source:HGNC Symbol;Acc:HGNC:25363]
ENSG00000165055	1623.41	0.867776	0.132546	1.13056e-11	2.79581e-10	ENSG00000165055	METTL2B	methyltransferase like 2B [Source:HGNC Symbol;Acc:HGNC:18272]
ENSG00000134291	4341.87	-0.866193	0.132394	1.13144e-11	2.79581e-10	ENSG00000134291	TMEM106C	transmembrane protein 106C [Source:HGNC Symbol;Acc:HGNC:28775]
ENSG00000168140	995.987	1.02499	0.157667	1.17061e-11	2.88879e-10	ENSG00000168140	VASN	vasorin [Source:HGNC Symbol;Acc:HGNC:18517]
ENSG00000133962	78.9264	3.3523	0.527328	1.20058e-11	2.95886e-10	ENSG00000133962	CATSPERB	cation channel sperm associated auxiliary subunit beta [Source:HGNC Symbol;Acc:HGNC:20500]
ENSG00000072042	4324.09	0.782665	0.119316	1.2085e-11	2.97446e-10	ENSG00000072042	RDH11	retinol dehydrogenase 11 [Source:HGNC Symbol;Acc:HGNC:17964]
ENSG00000103335	16186.4	0.7186	0.110235	1.21889e-11	2.99611e-10	ENSG00000103335	PIEZO1	piezo type mechanosensitive ion channel component 1 [Source:HGNC Symbol;Acc:HGNC:28993]
ENSG00000186417	556.78	1.20045	0.185871	1.22979e-11	3.01895e-10	ENSG00000186417	GLDN	gliomedin [Source:HGNC Symbol;Acc:HGNC:29514]
ENSG00000008441	455.129	-1.26011	0.195582	1.24164e-11	3.04406e-10	ENSG00000008441	NFIX	nuclear factor I X [Source:HGNC Symbol;Acc:HGNC:7788]
ENSG00000152253	510.672	-1.54215	0.240963	1.27112e-11	3.11226e-10	ENSG00000152253	SPC25	SPC25 component of NDC80 kinetochore complex [Source:HGNC Symbol;Acc:HGNC:24031]
ENSG00000168209	1881.55	1.00485	0.154842	1.27891e-11	3.12724e-10	ENSG00000168209	DDIT4	DNA damage inducible transcript 4 [Source:HGNC Symbol;Acc:HGNC:24944]
ENSG00000172575	508.532	1.24053	0.192495	1.29401e-11	3.16004e-10	ENSG00000172575	RASGRP1	RAS guanyl releasing protein 1 [Source:HGNC Symbol;Acc:HGNC:9878]
ENSG00000162086	1347.98	0.912673	0.140048	1.31705e-11	3.21214e-10	ENSG00000162086	ZNF75A	zinc finger protein 75a [Source:HGNC Symbol;Acc:HGNC:13146]
ENSG00000148634	1878.71	0.878715	0.134794	1.3267e-11	3.23147e-10	ENSG00000148634	HERC4	HECT and RLD domain containing E3 ubiquitin protein ligase 4 [Source:HGNC Symbol;Acc:HGNC:24521]
ENSG00000131981	18434.4	0.733669	0.112228	1.35629e-11	3.29925e-10	ENSG00000131981	LGALS3	galectin 3 [Source:HGNC Symbol;Acc:HGNC:6563]
ENSG00000105339	541.769	1.21387	0.188653	1.37816e-11	3.3481e-10	ENSG00000105339	DENND3	DENN domain containing 3 [Source:HGNC Symbol;Acc:HGNC:29134]
ENSG00000110171	597.167	-1.17153	0.181426	1.38502e-11	3.36042e-10	ENSG00000110171	TRIM3	tripartite motif containing 3 [Source:HGNC Symbol;Acc:HGNC:10064]
ENSG00000111231	782.607	-1.03689	0.160268	1.38799e-11	3.36327e-10	ENSG00000111231	GPN3	GPN-loop GTPase 3 [Source:HGNC Symbol;Acc:HGNC:30186]
ENSG00000067365	977.635	0.97966	0.151393	1.57926e-11	3.82182e-10	ENSG00000067365	METTL22	methyltransferase like 22 [Source:HGNC Symbol;Acc:HGNC:28368]
ENSG00000138050	568.919	1.13401	0.176332	1.60136e-11	3.87029e-10	ENSG00000138050	THUMPD2	THUMP domain containing 2 [Source:HGNC Symbol;Acc:HGNC:14890]
ENSG00000264538	417.218	1.31065	0.204794	1.61052e-11	3.88742e-10	ENSG00000264538	SUZ12P1	SUZ12 pseudogene 1 [Source:HGNC Symbol;Acc:HGNC:32421]
ENSG00000165195	775.131	1.18368	0.184499	1.65828e-11	3.99756e-10	ENSG00000165195	PIGA	phosphatidylinositol glycan anchor biosynthesis class A [Source:HGNC Symbol;Acc:HGNC:8957]
ENSG00000271425	606.01	1.28552	0.200899	1.66113e-11	3.99929e-10	ENSG00000271425	NBPF10	NBPF member 10 [Source:HGNC Symbol;Acc:HGNC:31992]
ENSG00000167702	2474.72	1.26313	0.197431	1.672e-11	4.0203e-10	ENSG00000167702	KIFC2	kinesin family member C2 [Source:HGNC Symbol;Acc:HGNC:29530]
ENSG00000099337	5068.27	0.926867	0.143272	1.72696e-11	4.14714e-10	ENSG00000099337	KCNK6	potassium two pore domain channel subfamily K member 6 [Source:HGNC Symbol;Acc:HGNC:6281]
ENSG00000177425	5203.93	-0.747514	0.114711	1.76985e-11	4.2447e-10	ENSG00000177425	PAWR	pro-apoptotic WT1 regulator [Source:HGNC Symbol;Acc:HGNC:8614]
ENSG00000164073	738.318	1.10741	0.172511	1.78307e-11	4.27094e-10	ENSG00000164073	MFSD8	major facilitator superfamily domain containing 8 [Source:HGNC Symbol;Acc:HGNC:28486]
ENSG00000126351	756.582	-1.02721	0.159668	1.81229e-11	4.3354e-10	ENSG00000126351	THRA	thyroid hormone receptor alpha [Source:HGNC Symbol;Acc:HGNC:11796]
ENSG00000132746	2629.19	0.871224	0.13451	1.82771e-11	4.3667e-10	ENSG00000132746	ALDH3B2	aldehyde dehydrogenase 3 family member B2 [Source:HGNC Symbol;Acc:HGNC:411]
ENSG00000122952	3562.85	-0.910736	0.140523	1.84584e-11	4.40443e-10	ENSG00000122952	ZWINT	ZW10 interacting kinetochore protein [Source:HGNC Symbol;Acc:HGNC:13195]
ENSG00000108799	698.267	1.06291	0.165708	1.93095e-11	4.60165e-10	ENSG00000108799	EZH1	enhancer of zeste 1 polycomb repressive complex 2 subunit [Source:HGNC Symbol;Acc:HGNC:3526]
ENSG00000132832	47.2566	3.87882	0.614689	2.01249e-11	4.78987e-10	ENSG00000132832	AL139352.1	novel transcript
ENSG00000183765	1067.98	-1.06921	0.166944	2.07906e-11	4.94204e-10	ENSG00000183765	CHEK2	checkpoint kinase 2 [Source:HGNC Symbol;Acc:HGNC:16627]
ENSG00000125148	4517.31	-1.03654	0.161498	2.0865e-11	4.95345e-10	ENSG00000125148	MT2A	metallothionein 2A [Source:HGNC Symbol;Acc:HGNC:7406]
ENSG00000170271	2036.28	0.872086	0.135169	2.11771e-11	5.02121e-10	ENSG00000170271	FAXDC2	fatty acid hydroxylase domain containing 2 [Source:HGNC Symbol;Acc:HGNC:1334]
ENSG00000165704	2527.84	-0.792878	0.122558	2.14326e-11	5.07535e-10	ENSG00000165704	HPRT1	hypoxanthine phosphoribosyltransferase 1 [Source:HGNC Symbol;Acc:HGNC:5157]
ENSG00000164068	1405.89	0.888379	0.138076	2.29726e-11	5.43318e-10	ENSG00000164068	RNF123	ring finger protein 123 [Source:HGNC Symbol;Acc:HGNC:21148]
ENSG00000245556	646.489	1.11895	0.175682	2.39476e-11	5.65664e-10	ENSG00000245556	SCAMP1-AS1	SCAMP1 antisense RNA 1 [Source:HGNC Symbol;Acc:HGNC:50544]
ENSG00000265298	257.453	2.02635	0.323266	2.40636e-11	5.66263e-10	ENSG00000265298	AC132812.1	small nuclear ribonucleoprotein 200kDa (U5) (SNRNP200) pseudogene
ENSG00000146540	9745.91	-0.71119	0.109848	2.40324e-11	5.66263e-10	ENSG00000146540	C7orf50	chromosome 7 open reading frame 50 [Source:HGNC Symbol;Acc:HGNC:22421]
ENSG00000076770	1164.27	-1.20337	0.189539	2.4046e-11	5.66263e-10	ENSG00000076770	MBNL3	muscleblind like splicing regulator 3 [Source:HGNC Symbol;Acc:HGNC:20564]
ENSG00000162601	931.787	1.08569	0.170247	2.44276e-11	5.7411e-10	ENSG00000162601	MYSM1	Myb like, SWIRM and MPN domains 1 [Source:HGNC Symbol;Acc:HGNC:29401]
ENSG00000185158	274.522	1.79564	0.286104	2.60666e-11	6.11864e-10	ENSG00000185158	LRRC37B	leucine rich repeat containing 37B [Source:HGNC Symbol;Acc:HGNC:29070]
ENSG00000168522	1280.8	1.03262	0.161625	2.66021e-11	6.23654e-10	ENSG00000168522	FNTA	farnesyltransferase, CAAX box, alpha [Source:HGNC Symbol;Acc:HGNC:3782]
ENSG00000146242	13552.1	-0.708856	0.109711	2.73569e-11	6.40548e-10	ENSG00000146242	TPBG	trophoblast glycoprotein [Source:HGNC Symbol;Acc:HGNC:12004]
ENSG00000105357	11629.7	0.785266	0.122646	2.76991e-11	6.47752e-10	ENSG00000105357	MYH14	myosin heavy chain 14 [Source:HGNC Symbol;Acc:HGNC:23212]
ENSG00000173064	3493.8	0.79215	0.123106	2.79826e-11	6.53566e-10	ENSG00000173064	HECTD4	HECT domain E3 ubiquitin protein ligase 4 [Source:HGNC Symbol;Acc:HGNC:26611]
ENSG00000013588	12901.2	0.891488	0.138487	3.07068e-11	7.16302e-10	ENSG00000013588	GPRC5A	G protein-coupled receptor class C group 5 member A [Source:HGNC Symbol;Acc:HGNC:9836]
ENSG00000220804	173.249	2.0556	0.330228	3.224e-11	7.51131e-10	ENSG00000220804	LINC01881	long intergenic non-protein coding RNA 1881 [Source:HGNC Symbol;Acc:HGNC:52700]
ENSG00000130513	7813.6	0.751601	0.117535	3.38754e-11	7.88254e-10	ENSG00000130513	GDF15	growth differentiation factor 15 [Source:HGNC Symbol;Acc:HGNC:30142]
ENSG00000141524	2247.07	1.00419	0.158568	3.43353e-11	7.97967e-10	ENSG00000141524	TMC6	transmembrane channel like 6 [Source:HGNC Symbol;Acc:HGNC:18021]
ENSG00000142632	947.569	-0.987434	0.155853	3.57822e-11	8.30562e-10	ENSG00000142632	ARHGEF19	Rho guanine nucleotide exchange factor 19 [Source:HGNC Symbol;Acc:HGNC:26604]
ENSG00000090020	5151.24	0.794703	0.124287	3.59183e-11	8.32693e-10	ENSG00000090020	SLC9A1	solute carrier family 9 member A1 [Source:HGNC Symbol;Acc:HGNC:11071]
ENSG00000198435	1003.93	-1.104	0.175046	3.61149e-11	8.36217e-10	ENSG00000198435	NRARP	NOTCH regulated ankyrin repeat protein [Source:HGNC Symbol;Acc:HGNC:33843]
ENSG00000248498	45.0854	5.69168	0.888131	3.66086e-11	8.46602e-10	ENSG00000248498	ASNSP1	asparagine synthetase pseudogene 1 [Source:HGNC Symbol;Acc:HGNC:754]
ENSG00000182628	9231.38	-0.677269	0.106314	3.78354e-11	8.73896e-10	ENSG00000182628	SKA2	spindle and kinetochore associated complex subunit 2 [Source:HGNC Symbol;Acc:HGNC:28006]
ENSG00000186615	113.259	2.22449	0.359104	3.85622e-11	8.89586e-10	ENSG00000186615	KTN1-AS1	KTN1 antisense RNA 1 [Source:HGNC Symbol;Acc:HGNC:19842]
ENSG00000087074	2447.74	0.948062	0.149678	3.89021e-11	8.96326e-10	ENSG00000087074	PPP1R15A	protein phosphatase 1 regulatory subunit 15A [Source:HGNC Symbol;Acc:HGNC:14375]
ENSG00000254337	673.491	1.2785	0.204015	3.93598e-11	9.05757e-10	ENSG00000254337	AC083967.1	novel transcript
ENSG00000132740	1608.36	0.841771	0.132406	4.19009e-11	9.63054e-10	ENSG00000132740	IGHMBP2	immunoglobulin mu DNA binding protein 2 [Source:HGNC Symbol;Acc:HGNC:5542]
ENSG00000232611	102.277	2.50192	0.405473	4.20307e-11	9.64853e-10	ENSG00000232611	AL683813.2	novel transcript
ENSG00000153044	799.144	-1.04795	0.166466	4.23675e-11	9.71396e-10	ENSG00000153044	CENPH	centromere protein H [Source:HGNC Symbol;Acc:HGNC:17268]
ENSG00000124613	136.978	2.07146	0.335049	4.25172e-11	9.73638e-10	ENSG00000124613	ZNF391	zinc finger protein 391 [Source:HGNC Symbol;Acc:HGNC:18779]
ENSG00000143164	2178.33	0.925655	0.146324	4.33229e-11	9.90879e-10	ENSG00000143164	DCAF6	DDB1 and CUL4 associated factor 6 [Source:HGNC Symbol;Acc:HGNC:30002]
ENSG00000149639	4488.12	-0.881449	0.138574	4.49464e-11	1.02676e-09	ENSG00000149639	SOGA1	suppressor of glucose, autophagy associated 1 [Source:HGNC Symbol;Acc:HGNC:16111]
ENSG00000110080	1628.72	0.865788	0.136622	4.50982e-11	1.02897e-09	ENSG00000110080	ST3GAL4	ST3 beta-galactoside alpha-2,3-sialyltransferase 4 [Source:HGNC Symbol;Acc:HGNC:10864]
ENSG00000154473	7302.58	-0.680124	0.10738	4.54702e-11	1.0362e-09	ENSG00000154473	BUB3	BUB3 mitotic checkpoint protein [Source:HGNC Symbol;Acc:HGNC:1151]
ENSG00000142207	2118.23	1.05613	0.167963	4.57953e-11	1.04234e-09	ENSG00000142207	URB1	URB1 ribosome biogenesis homolog [Source:HGNC Symbol;Acc:HGNC:17344]
ENSG00000162434	9681.38	-0.983069	0.155942	4.714e-11	1.07165e-09	ENSG00000162434	JAK1	Janus kinase 1 [Source:HGNC Symbol;Acc:HGNC:6190]
ENSG00000164904	1898.12	-0.853466	0.134829	4.74781e-11	1.07792e-09	ENSG00000164904	ALDH7A1	aldehyde dehydrogenase 7 family member A1 [Source:HGNC Symbol;Acc:HGNC:877]
ENSG00000161847	2099.84	-0.870556	0.137349	4.75307e-11	1.07792e-09	ENSG00000161847	RAVER1	ribonucleoprotein, PTB binding 1 [Source:HGNC Symbol;Acc:HGNC:30296]
ENSG00000198056	637.714	-1.08429	0.172992	4.81029e-11	1.08958e-09	ENSG00000198056	PRIM1	DNA primase subunit 1 [Source:HGNC Symbol;Acc:HGNC:9369]
ENSG00000185551	25071.8	-0.78576	0.123803	4.86931e-11	1.10162e-09	ENSG00000185551	NR2F2	nuclear receptor subfamily 2 group F member 2 [Source:HGNC Symbol;Acc:HGNC:7976]
ENSG00000259032	314.176	-1.40847	0.227428	4.88248e-11	1.10326e-09	ENSG00000259032	ENSAP2	endosulfine alpha pseudogene 2 [Source:HGNC Symbol;Acc:HGNC:20011]
ENSG00000198920	902.131	0.984662	0.156302	4.91222e-11	1.10476e-09	ENSG00000198920	KIAA0753	KIAA0753 [Source:HGNC Symbol;Acc:HGNC:29110]
ENSG00000135829	12765.6	0.853291	0.134802	4.90042e-11	1.10476e-09	ENSG00000135829	DHX9	DExH-box helicase 9 [Source:HGNC Symbol;Acc:HGNC:2750]
ENSG00000130764	2269.75	-0.796468	0.125585	4.91266e-11	1.10476e-09	ENSG00000130764	LRRC47	leucine rich repeat containing 47 [Source:HGNC Symbol;Acc:HGNC:29207]
ENSG00000137124	834.766	-1.02394	0.163095	4.90321e-11	1.10476e-09	ENSG00000137124	ALDH1B1	aldehyde dehydrogenase 1 family member B1 [Source:HGNC Symbol;Acc:HGNC:407]
ENSG00000235173	2038.13	0.850633	0.134375	5.0191e-11	1.12734e-09	ENSG00000235173	HGH1	HGH1 homolog [Source:HGNC Symbol;Acc:HGNC:24161]
ENSG00000182749	523.751	1.27767	0.205138	5.09238e-11	1.14243e-09	ENSG00000182749	PAQR7	progestin and adipoQ receptor family member 7 [Source:HGNC Symbol;Acc:HGNC:23146]
ENSG00000276402	1002.77	-1.09761	0.175499	5.13799e-11	1.15129e-09	None	None	None
ENSG00000118193	1459.08	-0.956752	0.152173	5.14483e-11	1.15145e-09	ENSG00000118193	KIF14	kinesin family member 14 [Source:HGNC Symbol;Acc:HGNC:19181]
ENSG00000156170	1004.45	0.96824	0.153867	5.1655e-11	1.1547e-09	ENSG00000156170	NDUFAF6	NADH:ubiquinone oxidoreductase complex assembly factor 6 [Source:HGNC Symbol;Acc:HGNC:28625]
ENSG00000162782	357.997	1.30536	0.209887	5.18052e-11	1.15668e-09	ENSG00000162782	TDRD5	tudor domain containing 5 [Source:HGNC Symbol;Acc:HGNC:20614]
ENSG00000155393	847.058	1.07117	0.171593	5.50485e-11	1.22763e-09	ENSG00000155393	HEATR3	HEAT repeat containing 3 [Source:HGNC Symbol;Acc:HGNC:26087]
ENSG00000185909	551.725	1.17382	0.18844	5.56996e-11	1.24067e-09	ENSG00000185909	KLHDC8B	kelch domain containing 8B [Source:HGNC Symbol;Acc:HGNC:28557]
ENSG00000177733	13960.9	-0.692639	0.108987	5.6228e-11	1.25096e-09	ENSG00000177733	HNRNPA0	heterogeneous nuclear ribonucleoprotein A0 [Source:HGNC Symbol;Acc:HGNC:5030]
ENSG00000090857	2097.73	0.924466	0.147101	5.67418e-11	1.26089e-09	ENSG00000090857	PDPR	pyruvate dehydrogenase phosphatase regulatory subunit [Source:HGNC Symbol;Acc:HGNC:30264]
ENSG00000101911	1641.94	-0.88525	0.140838	5.76462e-11	1.27947e-09	ENSG00000101911	PRPS2	phosphoribosyl pyrophosphate synthetase 2 [Source:HGNC Symbol;Acc:HGNC:9465]
ENSG00000164985	2186.2	-0.817331	0.129513	5.82933e-11	1.29231e-09	ENSG00000164985	PSIP1	PC4 and SFRS1 interacting protein 1 [Source:HGNC Symbol;Acc:HGNC:9527]
ENSG00000214063	1078.11	-1.10104	0.17671	5.93514e-11	1.31421e-09	ENSG00000214063	TSPAN4	tetraspanin 4 [Source:HGNC Symbol;Acc:HGNC:11859]
ENSG00000074603	2818.78	0.929765	0.148073	6.05557e-11	1.3393e-09	ENSG00000074603	DPP8	dipeptidyl peptidase 8 [Source:HGNC Symbol;Acc:HGNC:16490]
ENSG00000207650	85.5042	2.80591	0.459808	6.08244e-11	1.34365e-09	ENSG00000207650	MIR570	microRNA 570 [Source:HGNC Symbol;Acc:HGNC:32826]
ENSG00000184545	1422.32	0.892891	0.142134	6.19592e-11	1.36711e-09	ENSG00000184545	DUSP8	dual specificity phosphatase 8 [Source:HGNC Symbol;Acc:HGNC:3074]
ENSG00000162664	1188.61	0.896544	0.142835	6.22062e-11	1.37095e-09	ENSG00000162664	ZNF326	zinc finger protein 326 [Source:HGNC Symbol;Acc:HGNC:14104]
ENSG00000115137	470.346	1.43242	0.231947	6.29136e-11	1.38491e-09	ENSG00000115137	DNAJC27	DnaJ heat shock protein family (Hsp40) member C27 [Source:HGNC Symbol;Acc:HGNC:30290]
ENSG00000070371	289.74	1.40506	0.227736	6.51897e-11	1.43333e-09	ENSG00000070371	CLTCL1	clathrin heavy chain like 1 [Source:HGNC Symbol;Acc:HGNC:2093]
ENSG00000125817	12351.3	-0.667003	0.105211	6.56664e-11	1.44212e-09	ENSG00000125817	CENPB	centromere protein B [Source:HGNC Symbol;Acc:HGNC:1852]
ENSG00000123836	881.025	0.996593	0.159433	6.60493e-11	1.44884e-09	ENSG00000123836	PFKFB2	6-phosphofructo-2-kinase/fructose-2,6-biphosphatase 2 [Source:HGNC Symbol;Acc:HGNC:8873]
ENSG00000197386	8680.95	0.799171	0.127815	7.05174e-11	1.54504e-09	ENSG00000197386	HTT	huntingtin [Source:HGNC Symbol;Acc:HGNC:4851]
ENSG00000140386	712.328	1.1156	0.17994	7.17537e-11	1.57029e-09	ENSG00000140386	SCAPER	S-phase cyclin A associated protein in the ER [Source:HGNC Symbol;Acc:HGNC:13081]
ENSG00000184949	105.946	2.30752	0.378719	7.19761e-11	1.57332e-09	ENSG00000184949	FAM227A	family with sequence similarity 227 member A [Source:HGNC Symbol;Acc:HGNC:44197]
ENSG00000136982	740.601	-1.03153	0.165942	7.2153e-11	1.57535e-09	ENSG00000136982	DSCC1	DNA replication and sister chromatid cohesion 1 [Source:HGNC Symbol;Acc:HGNC:24453]
ENSG00000008294	6100.55	1.00549	0.161457	7.39796e-11	1.61336e-09	ENSG00000008294	SPAG9	sperm associated antigen 9 [Source:HGNC Symbol;Acc:HGNC:14524]
ENSG00000151914	5550.53	0.886098	0.141466	7.51886e-11	1.63782e-09	ENSG00000151914	DST	dystonin [Source:HGNC Symbol;Acc:HGNC:1090]
ENSG00000213398	377.268	1.54553	0.252641	7.94005e-11	1.72756e-09	ENSG00000213398	LCAT	lecithin-cholesterol acyltransferase [Source:HGNC Symbol;Acc:HGNC:6522]
ENSG00000118263	504.862	1.15757	0.187492	7.95711e-11	1.72927e-09	ENSG00000118263	KLF7	Kruppel like factor 7 [Source:HGNC Symbol;Acc:HGNC:6350]
ENSG00000100908	1590.4	1.04647	0.16885	8.0576e-11	1.74908e-09	ENSG00000100908	EMC9	ER membrane protein complex subunit 9 [Source:HGNC Symbol;Acc:HGNC:20273]
ENSG00000186193	3319.05	-0.777786	0.124042	8.08107e-11	1.75214e-09	ENSG00000186193	SAPCD2	suppressor APC domain containing 2 [Source:HGNC Symbol;Acc:HGNC:28055]
ENSG00000146833	2115.28	0.838227	0.134039	8.13436e-11	1.76166e-09	ENSG00000146833	TRIM4	tripartite motif containing 4 [Source:HGNC Symbol;Acc:HGNC:16275]
ENSG00000147133	2331.83	0.780907	0.124477	8.15869e-11	1.76489e-09	ENSG00000147133	TAF1	TATA-box binding protein associated factor 1 [Source:HGNC Symbol;Acc:HGNC:11535]
ENSG00000243335	380.677	1.31223	0.213541	8.23866e-11	1.78014e-09	ENSG00000243335	KCTD7	potassium channel tetramerization domain containing 7 [Source:HGNC Symbol;Acc:HGNC:21957]
ENSG00000088832	6460.16	-0.684524	0.108688	8.27503e-11	1.78594e-09	ENSG00000088832	FKBP1A	FKBP prolyl isomerase 1A [Source:HGNC Symbol;Acc:HGNC:3711]
ENSG00000140961	3226.3	0.757597	0.120716	8.34337e-11	1.79862e-09	ENSG00000140961	OSGIN1	oxidative stress induced growth inhibitor 1 [Source:HGNC Symbol;Acc:HGNC:30093]
ENSG00000272933	945.885	-1.01739	0.16426	8.46321e-11	1.82236e-09	ENSG00000272933	AL391121.1	novel transcript
ENSG00000176273	337.598	1.39865	0.228698	9.14177e-11	1.96622e-09	ENSG00000176273	SLC35G1	solute carrier family 35 member G1 [Source:HGNC Symbol;Acc:HGNC:26607]
ENSG00000112763	1221.05	0.888878	0.142947	9.24469e-11	1.98607e-09	ENSG00000112763	BTN2A1	butyrophilin subfamily 2 member A1 [Source:HGNC Symbol;Acc:HGNC:1136]
ENSG00000198959	126.244	2.6829	0.445542	9.65179e-11	2.07116e-09	ENSG00000198959	TGM2	transglutaminase 2 [Source:HGNC Symbol;Acc:HGNC:11778]
ENSG00000189060	13323.6	-0.666207	0.106125	9.76943e-11	2.09401e-09	ENSG00000189060	H1-0	H1.0 linker histone [Source:HGNC Symbol;Acc:HGNC:4714]
ENSG00000182575	371.656	-1.27076	0.207794	9.78893e-11	2.09579e-09	ENSG00000182575	NXPH3	neurexophilin 3 [Source:HGNC Symbol;Acc:HGNC:8077]
ENSG00000101004	2302.32	0.835953	0.13493	9.82383e-11	2.10087e-09	ENSG00000101004	NINL	ninein like [Source:HGNC Symbol;Acc:HGNC:29163]
ENSG00000126787	1447.49	-0.994263	0.161068	9.92148e-11	2.11933e-09	ENSG00000126787	DLGAP5	DLG associated protein 5 [Source:HGNC Symbol;Acc:HGNC:16864]
ENSG00000166847	5264.61	-0.826708	0.13292	9.95432e-11	2.12393e-09	ENSG00000166847	DCTN5	dynactin subunit 5 [Source:HGNC Symbol;Acc:HGNC:24594]
ENSG00000167880	7176.4	0.752902	0.120427	9.96791e-11	2.12441e-09	ENSG00000167880	EVPL	envoplakin [Source:HGNC Symbol;Acc:HGNC:3503]
ENSG00000157823	1117.85	0.975709	0.157949	1.00161e-10	2.13227e-09	ENSG00000157823	AP3S2	adaptor related protein complex 3 subunit sigma 2 [Source:HGNC Symbol;Acc:HGNC:571]
ENSG00000188234	297.267	1.52436	0.250536	1.01423e-10	2.15668e-09	ENSG00000188234	AGAP4	ArfGAP with GTPase domain, ankyrin repeat and PH domain 4 [Source:HGNC Symbol;Acc:HGNC:23459]
ENSG00000074410	6572.8	-0.873116	0.140958	1.048e-10	2.22596e-09	ENSG00000074410	CA12	carbonic anhydrase 12 [Source:HGNC Symbol;Acc:HGNC:1371]
ENSG00000109929	1711.14	0.915582	0.147874	1.05421e-10	2.23662e-09	ENSG00000109929	SC5D	sterol-C5-desaturase [Source:HGNC Symbol;Acc:HGNC:10547]
ENSG00000128590	1220.45	0.917813	0.148592	1.05549e-10	2.23681e-09	ENSG00000128590	DNAJB9	DnaJ heat shock protein family (Hsp40) member B9 [Source:HGNC Symbol;Acc:HGNC:6968]
ENSG00000005022	21059.3	-0.647351	0.103181	1.10154e-10	2.33176e-09	ENSG00000005022	SLC25A5	solute carrier family 25 member 5 [Source:HGNC Symbol;Acc:HGNC:10991]
ENSG00000107960	963.819	0.986127	0.160112	1.1143e-10	2.3561e-09	ENSG00000107960	STN1	STN1 subunit of CST complex [Source:HGNC Symbol;Acc:HGNC:26200]
ENSG00000141068	862.576	1.00282	0.162999	1.14182e-10	2.41158e-09	ENSG00000141068	KSR1	kinase suppressor of ras 1 [Source:HGNC Symbol;Acc:HGNC:6465]
ENSG00000099949	1187.74	0.977902	0.159014	1.20068e-10	2.53305e-09	ENSG00000099949	LZTR1	leucine zipper like transcription regulator 1 [Source:HGNC Symbol;Acc:HGNC:6742]
ENSG00000248429	243.43	1.58291	0.261871	1.23893e-10	2.6108e-09	ENSG00000248429	FAM198B-AS1	FAM198B antisense RNA 1 [Source:HGNC Symbol;Acc:HGNC:53132]
ENSG00000081154	5435.08	0.687001	0.110072	1.24421e-10	2.61899e-09	ENSG00000081154	PCNP	PEST proteolytic signal containing nuclear protein [Source:HGNC Symbol;Acc:HGNC:30023]
ENSG00000206561	64.319	2.88982	0.48214	1.26223e-10	2.65393e-09	ENSG00000206561	COLQ	collagen like tail subunit of asymmetric acetylcholinesterase [Source:HGNC Symbol;Acc:HGNC:2226]
ENSG00000138798	126.767	2.14912	0.35812	1.27606e-10	2.68001e-09	ENSG00000138798	EGF	epidermal growth factor [Source:HGNC Symbol;Acc:HGNC:3229]
ENSG00000168386	1211.63	-1.18712	0.196182	1.29888e-10	2.72489e-09	ENSG00000168386	FILIP1L	filamin A interacting protein 1 like [Source:HGNC Symbol;Acc:HGNC:24589]
ENSG00000005189	742.401	1.04074	0.170035	1.30337e-10	2.73125e-09	ENSG00000005189	REXO5	RNA exonuclease 5 [Source:HGNC Symbol;Acc:HGNC:24661]
ENSG00000102172	5551.28	-0.693018	0.113248	1.30557e-10	2.7328e-09	ENSG00000102172	SMS	spermine synthase [Source:HGNC Symbol;Acc:HGNC:11123]
ENSG00000175063	3940.95	-0.813364	0.131469	1.32331e-10	2.76685e-09	ENSG00000175063	UBE2C	ubiquitin conjugating enzyme E2 C [Source:HGNC Symbol;Acc:HGNC:15937]
ENSG00000175874	256.303	1.60471	0.266095	1.3341e-10	2.78631e-09	ENSG00000175874	CREG2	cellular repressor of E1A stimulated genes 2 [Source:HGNC Symbol;Acc:HGNC:14272]
ENSG00000167552	10388.7	0.747854	0.120529	1.34949e-10	2.81532e-09	ENSG00000167552	TUBA1A	tubulin alpha 1a [Source:HGNC Symbol;Acc:HGNC:20766]
ENSG00000111790	1049	-0.902663	0.14682	1.37057e-10	2.85611e-09	ENSG00000111790	FGFR1OP2	FGFR1 oncogene partner 2 [Source:HGNC Symbol;Acc:HGNC:23098]
ENSG00000153395	17874	-0.720635	0.116117	1.39135e-10	2.8962e-09	ENSG00000153395	LPCAT1	lysophosphatidylcholine acyltransferase 1 [Source:HGNC Symbol;Acc:HGNC:25718]
ENSG00000135144	170.984	1.94029	0.323431	1.3937e-10	2.89787e-09	ENSG00000135144	DTX1	deltex E3 ubiquitin ligase 1 [Source:HGNC Symbol;Acc:HGNC:3060]
ENSG00000137440	58.1453	3.40273	0.568413	1.41698e-10	2.94302e-09	ENSG00000137440	FGFBP1	fibroblast growth factor binding protein 1 [Source:HGNC Symbol;Acc:HGNC:19695]
ENSG00000116478	5812.95	-0.678586	0.109293	1.45142e-10	3.01121e-09	ENSG00000116478	HDAC1	histone deacetylase 1 [Source:HGNC Symbol;Acc:HGNC:4852]
ENSG00000101447	1104.33	-0.999684	0.162793	1.45828e-10	3.0221e-09	ENSG00000101447	FAM83D	family with sequence similarity 83 member D [Source:HGNC Symbol;Acc:HGNC:16122]
ENSG00000164181	1651.1	-0.83256	0.134888	1.49605e-10	3.09696e-09	ENSG00000164181	ELOVL7	ELOVL fatty acid elongase 7 [Source:HGNC Symbol;Acc:HGNC:26292]
ENSG00000231259	176.029	1.76949	0.295062	1.49937e-10	3.1004e-09	ENSG00000231259	ANAPC1P2	ANAPC1 pseudogene 2 [Source:HGNC Symbol;Acc:HGNC:54708]
ENSG00000043514	708.562	1.05375	0.172909	1.52319e-10	3.14619e-09	ENSG00000043514	TRIT1	tRNA isopentenyltransferase 1 [Source:HGNC Symbol;Acc:HGNC:20286]
ENSG00000141084	1974.09	0.882981	0.143938	1.5501e-10	3.19825e-09	ENSG00000141084	RANBP10	RAN binding protein 10 [Source:HGNC Symbol;Acc:HGNC:29285]
ENSG00000183624	3694.55	-0.730877	0.11826	1.58893e-10	3.27477e-09	ENSG00000183624	HMCES	5-hydroxymethylcytosine binding, ES cell specific [Source:HGNC Symbol;Acc:HGNC:24446]
ENSG00000257167	275.747	-1.5806	0.264191	1.75428e-10	3.61159e-09	ENSG00000257167	TMPO-AS1	TMPO antisense RNA 1 [Source:HGNC Symbol;Acc:HGNC:44158]
ENSG00000189077	1460.31	0.864228	0.141135	1.76916e-10	3.63822e-09	ENSG00000189077	TMEM120A	transmembrane protein 120A [Source:HGNC Symbol;Acc:HGNC:21697]
ENSG00000138621	1567.95	0.883137	0.144491	1.81185e-10	3.72193e-09	ENSG00000138621	PPCDC	phosphopantothenoylcysteine decarboxylase [Source:HGNC Symbol;Acc:HGNC:28107]
ENSG00000143412	1420.73	-0.881109	0.143927	1.81456e-10	3.72343e-09	ENSG00000143412	ANXA9	annexin A9 [Source:HGNC Symbol;Acc:HGNC:547]
ENSG00000132677	170.044	1.79484	0.300685	1.85973e-10	3.81194e-09	ENSG00000132677	RHBG	Rh family B glycoprotein (gene/pseudogene) [Source:HGNC Symbol;Acc:HGNC:14572]
ENSG00000059728	1901.67	0.815382	0.132621	1.87621e-10	3.84152e-09	ENSG00000059728	MXD1	MAX dimerization protein 1 [Source:HGNC Symbol;Acc:HGNC:6761]
ENSG00000110619	1768.98	0.789082	0.128599	1.89658e-10	3.879e-09	ENSG00000110619	CARS1	cysteinyl-tRNA synthetase 1 [Source:HGNC Symbol;Acc:HGNC:1493]
ENSG00000164535	1697.42	0.89503	0.146621	1.90503e-10	3.89203e-09	ENSG00000164535	DAGLB	diacylglycerol lipase beta [Source:HGNC Symbol;Acc:HGNC:28923]
ENSG00000183426	618.307	1.49216	0.249463	1.91878e-10	3.91586e-09	ENSG00000183426	NPIPA1	nuclear pore complex interacting protein family member A1 [Source:HGNC Symbol;Acc:HGNC:7909]
ENSG00000169710	61818.2	0.712267	0.115596	1.93014e-10	3.93476e-09	ENSG00000169710	FASN	fatty acid synthase [Source:HGNC Symbol;Acc:HGNC:3594]
ENSG00000078124	1557.48	1.0076	0.165806	1.9439e-10	3.95795e-09	ENSG00000078124	ACER3	alkaline ceramidase 3 [Source:HGNC Symbol;Acc:HGNC:16066]
ENSG00000197894	3145.88	-0.743735	0.121056	1.94574e-10	3.95795e-09	ENSG00000197894	ADH5	alcohol dehydrogenase 5 (class III), chi polypeptide [Source:HGNC Symbol;Acc:HGNC:253]
ENSG00000260727	93.087	2.47941	0.419037	1.96295e-10	3.98864e-09	ENSG00000260727	SLC7A5P1	solute carrier family 7 member 5 pseudogene 1 [Source:HGNC Symbol;Acc:HGNC:29458]
ENSG00000086544	1793.91	0.811325	0.132205	1.98388e-10	4.0268e-09	ENSG00000086544	ITPKC	inositol-trisphosphate 3-kinase C [Source:HGNC Symbol;Acc:HGNC:14897]
ENSG00000148843	2682.2	0.910684	0.149478	2.02534e-10	4.1065e-09	ENSG00000148843	PDCD11	programmed cell death 11 [Source:HGNC Symbol;Acc:HGNC:13408]
ENSG00000183506	544.618	1.07993	0.179009	2.06471e-10	4.18181e-09	ENSG00000183506	PI4KAP2	phosphatidylinositol 4-kinase alpha pseudogene 2 [Source:HGNC Symbol;Acc:HGNC:33577]
ENSG00000102595	524.918	1.24019	0.206491	2.08942e-10	4.2273e-09	ENSG00000102595	UGGT2	UDP-glucose glycoprotein glucosyltransferase 2 [Source:HGNC Symbol;Acc:HGNC:15664]
ENSG00000000457	600.173	1.05628	0.174839	2.1128e-10	4.26999e-09	ENSG00000000457	SCYL3	SCY1 like pseudokinase 3 [Source:HGNC Symbol;Acc:HGNC:19285]
ENSG00000187172	264.319	1.41256	0.236546	2.20537e-10	4.45228e-09	ENSG00000187172	BAGE2	BAGE family member 2 [Source:HGNC Symbol;Acc:HGNC:15723]
ENSG00000243679	434.778	1.28191	0.214247	2.25978e-10	4.55412e-09	ENSG00000243679	AC018638.5	novel pseudogene
ENSG00000176783	2737.81	0.738381	0.12058	2.26067e-10	4.55412e-09	ENSG00000176783	RUFY1	RUN and FYVE domain containing 1 [Source:HGNC Symbol;Acc:HGNC:19760]
ENSG00000142330	1226.4	1.00065	0.165129	2.27626e-10	4.5806e-09	ENSG00000142330	CAPN10	calpain 10 [Source:HGNC Symbol;Acc:HGNC:1477]
ENSG00000119685	2629.44	1.0053	0.166426	2.28937e-10	4.60205e-09	ENSG00000119685	TTLL5	tubulin tyrosine ligase like 5 [Source:HGNC Symbol;Acc:HGNC:19963]
ENSG00000124795	6641.4	-0.741913	0.121395	2.37576e-10	4.77059e-09	ENSG00000124795	DEK	DEK proto-oncogene [Source:HGNC Symbol;Acc:HGNC:2768]
ENSG00000101639	1029.3	0.972355	0.160994	2.42118e-10	4.8566e-09	ENSG00000101639	CEP192	centrosomal protein 192 [Source:HGNC Symbol;Acc:HGNC:25515]
ENSG00000067955	2843.08	-0.758766	0.124129	2.42754e-10	4.86415e-09	ENSG00000067955	CBFB	core-binding factor subunit beta [Source:HGNC Symbol;Acc:HGNC:1539]
ENSG00000196230	30234.4	-0.642	0.103951	2.44411e-10	4.89213e-09	ENSG00000196230	TUBB	tubulin beta class I [Source:HGNC Symbol;Acc:HGNC:20778]
ENSG00000159363	3749.44	0.771114	0.126422	2.44976e-10	4.8982e-09	ENSG00000159363	ATP13A2	ATPase cation transporting 13A2 [Source:HGNC Symbol;Acc:HGNC:30213]
ENSG00000122335	199.773	1.70789	0.288479	2.49199e-10	4.97735e-09	ENSG00000122335	SERAC1	serine active site containing 1 [Source:HGNC Symbol;Acc:HGNC:21061]
ENSG00000013810	4358.69	-0.82518	0.135863	2.52947e-10	5.04682e-09	ENSG00000013810	TACC3	transforming acidic coiled-coil containing protein 3 [Source:HGNC Symbol;Acc:HGNC:11524]
ENSG00000024048	2280.11	0.872834	0.143804	2.57797e-10	5.13813e-09	ENSG00000024048	UBR2	ubiquitin protein ligase E3 component n-recognin 2 [Source:HGNC Symbol;Acc:HGNC:21289]
ENSG00000189212	377.507	1.32171	0.221953	2.60595e-10	5.18839e-09	ENSG00000189212	DPY19L2P1	DPY19L2 pseudogene 1 [Source:HGNC Symbol;Acc:HGNC:22305]
ENSG00000111271	1293.6	0.88465	0.146055	2.61605e-10	5.20297e-09	ENSG00000111271	ACAD10	acyl-CoA dehydrogenase family member 10 [Source:HGNC Symbol;Acc:HGNC:21597]
ENSG00000197603	684.01	1.04846	0.174533	2.62161e-10	5.20851e-09	ENSG00000197603	CPLANE1	ciliogenesis and planar polarity effector 1 [Source:HGNC Symbol;Acc:HGNC:25801]
ENSG00000221926	1675.21	0.935519	0.157116	2.7503e-10	5.4584e-09	ENSG00000221926	TRIM16	tripartite motif containing 16 [Source:HGNC Symbol;Acc:HGNC:17241]
ENSG00000160305	4266.98	0.729347	0.119682	2.7651e-10	5.48196e-09	ENSG00000160305	DIP2A	disco interacting protein 2 homolog A [Source:HGNC Symbol;Acc:HGNC:17217]
ENSG00000113240	739.882	1.08545	0.181317	2.77565e-10	5.49708e-09	ENSG00000113240	CLK4	CDC like kinase 4 [Source:HGNC Symbol;Acc:HGNC:13659]
ENSG00000104783	487.24	1.31317	0.2208	2.80687e-10	5.55304e-09	ENSG00000104783	KCNN4	potassium calcium-activated channel subfamily N member 4 [Source:HGNC Symbol;Acc:HGNC:6293]
ENSG00000138772	1235.25	0.881892	0.145976	2.83122e-10	5.59531e-09	ENSG00000138772	ANXA3	annexin A3 [Source:HGNC Symbol;Acc:HGNC:541]
ENSG00000185986	236.147	1.55384	0.263017	2.88165e-10	5.68899e-09	ENSG00000185986	SDHAP3	succinate dehydrogenase complex flavoprotein subunit A pseudogene 3 [Source:HGNC Symbol;Acc:HGNC:18781]
ENSG00000168701	2536.42	0.867071	0.143541	2.93195e-10	5.78219e-09	ENSG00000168701	TMEM208	transmembrane protein 208 [Source:HGNC Symbol;Acc:HGNC:25015]
ENSG00000164620	462.099	1.33348	0.224771	2.95142e-10	5.81448e-09	ENSG00000164620	RELL2	RELT like 2 [Source:HGNC Symbol;Acc:HGNC:26902]
ENSG00000185885	480.83	-1.18585	0.198601	2.96077e-10	5.82677e-09	ENSG00000185885	IFITM1	interferon induced transmembrane protein 1 [Source:HGNC Symbol;Acc:HGNC:5412]
ENSG00000233024	118.988	2.19859	0.375258	3.03932e-10	5.9751e-09	ENSG00000233024	NPIPA9	nuclear pore complex interacting protein family, member A9 [Source:HGNC Symbol;Acc:HGNC:41984]
ENSG00000019144	1004.92	-0.942304	0.15686	3.10794e-10	6.10361e-09	ENSG00000019144	PHLDB1	pleckstrin homology like domain family B member 1 [Source:HGNC Symbol;Acc:HGNC:23697]
ENSG00000213185	102.564	2.29891	0.392958	3.19395e-10	6.2594e-09	ENSG00000213185	FAM24B	family with sequence similarity 24 member B [Source:HGNC Symbol;Acc:HGNC:23475]
ENSG00000106397	6920.61	0.655103	0.107325	3.19101e-10	6.2594e-09	ENSG00000106397	PLOD3	procollagen-lysine,2-oxoglutarate 5-dioxygenase 3 [Source:HGNC Symbol;Acc:HGNC:9083]
ENSG00000198719	1005.1	-0.999083	0.167034	3.26565e-10	6.39324e-09	ENSG00000198719	DLL1	delta like canonical Notch ligand 1 [Source:HGNC Symbol;Acc:HGNC:2908]
ENSG00000196917	339.331	-1.36129	0.230509	3.32815e-10	6.50882e-09	ENSG00000196917	HCAR1	hydroxycarboxylic acid receptor 1 [Source:HGNC Symbol;Acc:HGNC:4532]
ENSG00000165389	5119.23	-0.70003	0.115523	3.57213e-10	6.97867e-09	ENSG00000165389	SPTSSA	serine palmitoyltransferase small subunit A [Source:HGNC Symbol;Acc:HGNC:20361]
ENSG00000147140	17943.2	-0.670727	0.110421	3.60049e-10	7.02676e-09	ENSG00000147140	NONO	non-POU domain containing octamer binding [Source:HGNC Symbol;Acc:HGNC:7871]
ENSG00000137310	1695.78	-0.788251	0.130866	3.75264e-10	7.31609e-09	ENSG00000137310	TCF19	transcription factor 19 [Source:HGNC Symbol;Acc:HGNC:11629]
ENSG00000128050	6710.2	-0.749395	0.124162	3.7904e-10	7.38203e-09	ENSG00000128050	PAICS	phosphoribosylaminoimidazole carboxylase and phosphoribosylaminoimidazolesuccinocarboxamide synthase [Source:HGNC Symbol;Acc:HGNC:8587]
ENSG00000174903	8028.51	-0.732037	0.121194	3.83585e-10	7.46279e-09	ENSG00000174903	RAB1B	RAB1B, member RAS oncogene family [Source:HGNC Symbol;Acc:HGNC:18370]
ENSG00000089220	16139.8	-0.648595	0.107126	3.85925e-10	7.50055e-09	ENSG00000089220	PEBP1	phosphatidylethanolamine binding protein 1 [Source:HGNC Symbol;Acc:HGNC:8630]
ENSG00000150076	53.7482	3.09215	0.532921	3.99331e-10	7.75305e-09	None	None	None
ENSG00000165879	336.017	-1.27648	0.217198	4.07572e-10	7.90487e-09	ENSG00000165879	FRAT1	FRAT regulator of WNT signaling pathway 1 [Source:HGNC Symbol;Acc:HGNC:3944]
ENSG00000148730	5193.54	-0.812783	0.135531	4.23278e-10	8.201e-09	ENSG00000148730	EIF4EBP2	eukaryotic translation initiation factor 4E binding protein 2 [Source:HGNC Symbol;Acc:HGNC:3289]
ENSG00000102271	725.114	1.09667	0.185318	4.24262e-10	8.21158e-09	ENSG00000102271	KLHL4	kelch like family member 4 [Source:HGNC Symbol;Acc:HGNC:6355]
ENSG00000214717	1026.54	-0.891509	0.149527	4.44378e-10	8.59206e-09	ENSG00000214717	ZBED1	zinc finger BED-type containing 1 [Source:HGNC Symbol;Acc:HGNC:447]
ENSG00000162869	1159.88	0.941046	0.158225	4.62444e-10	8.93218e-09	ENSG00000162869	PPP1R21	protein phosphatase 1 regulatory subunit 21 [Source:HGNC Symbol;Acc:HGNC:30595]
ENSG00000161981	2732.78	-0.768784	0.127839	4.67525e-10	9.02103e-09	ENSG00000161981	SNRNP25	small nuclear ribonucleoprotein U11/U12 subunit 25 [Source:HGNC Symbol;Acc:HGNC:14161]
ENSG00000179627	1479.09	-0.883986	0.148469	4.70564e-10	9.07033e-09	ENSG00000179627	ZBTB42	zinc finger and BTB domain containing 42 [Source:HGNC Symbol;Acc:HGNC:32550]
ENSG00000134215	3146.13	-0.743533	0.123902	4.73935e-10	9.12592e-09	ENSG00000134215	VAV3	vav guanine nucleotide exchange factor 3 [Source:HGNC Symbol;Acc:HGNC:12659]
ENSG00000086102	1861.01	0.787459	0.132324	5.06965e-10	9.75193e-09	ENSG00000086102	NFX1	nuclear transcription factor, X-box binding 1 [Source:HGNC Symbol;Acc:HGNC:7803]
ENSG00000151892	38792.2	-0.769912	0.128782	5.13242e-10	9.86256e-09	ENSG00000151892	GFRA1	GDNF family receptor alpha 1 [Source:HGNC Symbol;Acc:HGNC:4243]
ENSG00000198901	5179.76	-0.746254	0.124685	5.19401e-10	9.9605e-09	ENSG00000198901	PRC1	protein regulator of cytokinesis 1 [Source:HGNC Symbol;Acc:HGNC:9341]
ENSG00000188985	1254.87	-0.986308	0.166979	5.19033e-10	9.9605e-09	ENSG00000188985	DHFRP1	dihydrofolate reductase pseudogene 1 [Source:HGNC Symbol;Acc:HGNC:2862]
ENSG00000183145	671.715	-1.13622	0.193309	5.30434e-10	1.01617e-08	ENSG00000183145	RIPPLY3	ripply transcriptional repressor 3 [Source:HGNC Symbol;Acc:HGNC:3047]
ENSG00000182836	360.514	1.32757	0.227403	5.36046e-10	1.02587e-08	ENSG00000182836	PLCXD3	phosphatidylinositol specific phospholipase C X domain containing 3 [Source:HGNC Symbol;Acc:HGNC:31822]
ENSG00000170312	2278.29	-0.755966	0.126379	5.37556e-10	1.02771e-08	ENSG00000170312	CDK1	cyclin dependent kinase 1 [Source:HGNC Symbol;Acc:HGNC:1722]
ENSG00000132688	908.295	-0.903223	0.152429	5.38778e-10	1.029e-08	ENSG00000132688	NES	nestin [Source:HGNC Symbol;Acc:HGNC:7756]
ENSG00000113916	1110.51	-0.928426	0.156909	5.4182e-10	1.03376e-08	ENSG00000113916	BCL6	BCL6 transcription repressor [Source:HGNC Symbol;Acc:HGNC:1001]
ENSG00000123080	1545.3	-0.85519	0.144021	5.48972e-10	1.04634e-08	ENSG00000123080	CDKN2C	cyclin dependent kinase inhibitor 2C [Source:HGNC Symbol;Acc:HGNC:1789]
ENSG00000138161	97.0957	2.20816	0.38339	5.4992e-10	1.04708e-08	ENSG00000138161	CUZD1	CUB and zona pellucida like domains 1 [Source:HGNC Symbol;Acc:HGNC:17937]
ENSG00000116254	627.344	1.19042	0.20337	5.57521e-10	1.06048e-08	ENSG00000116254	CHD5	chromodomain helicase DNA binding protein 5 [Source:HGNC Symbol;Acc:HGNC:16816]
ENSG00000182768	5355.58	0.722572	0.120852	5.74996e-10	1.09261e-08	ENSG00000182768	NGRN	neugrin, neurite outgrowth associated [Source:HGNC Symbol;Acc:HGNC:18077]
ENSG00000138074	3595.99	0.721234	0.120696	5.89656e-10	1.11933e-08	ENSG00000138074	SLC5A6	solute carrier family 5 member 6 [Source:HGNC Symbol;Acc:HGNC:11041]
ENSG00000215302	125.606	2.11482	0.36811	5.95794e-10	1.12756e-08	ENSG00000215302	AC127502.1	WAS protein homolog associated with actin, golgi membranes and microtubules (WHAMM) pseudogene
ENSG00000110660	1078.43	1.01171	0.172013	5.95481e-10	1.12756e-08	ENSG00000110660	SLC35F2	solute carrier family 35 member F2 [Source:HGNC Symbol;Acc:HGNC:23615]
ENSG00000124383	2165.7	-0.793136	0.133367	5.95721e-10	1.12756e-08	ENSG00000124383	MPHOSPH10	M-phase phosphoprotein 10 [Source:HGNC Symbol;Acc:HGNC:7213]
ENSG00000136051	2635.92	0.790798	0.132914	5.99814e-10	1.13402e-08	ENSG00000136051	WASHC4	WASH complex subunit 4 [Source:HGNC Symbol;Acc:HGNC:29174]
ENSG00000108984	65.3152	-3.35456	0.585429	6.03466e-10	1.13978e-08	ENSG00000108984	MAP2K6	mitogen-activated protein kinase kinase 6 [Source:HGNC Symbol;Acc:HGNC:6846]
ENSG00000143363	1784.66	-0.814095	0.136811	6.08949e-10	1.14789e-08	ENSG00000143363	PRUNE1	prune exopolyphosphatase 1 [Source:HGNC Symbol;Acc:HGNC:13420]
ENSG00000166347	1362.63	-0.967328	0.164274	6.08985e-10	1.14789e-08	ENSG00000166347	CYB5A	cytochrome b5 type A [Source:HGNC Symbol;Acc:HGNC:2570]
ENSG00000077312	3451.61	-0.796925	0.134154	6.12237e-10	1.15286e-08	ENSG00000077312	SNRPA	small nuclear ribonucleoprotein polypeptide A [Source:HGNC Symbol;Acc:HGNC:11151]
ENSG00000152457	663.511	1.13215	0.193583	6.1957e-10	1.1655e-08	ENSG00000152457	DCLRE1C	DNA cross-link repair 1C [Source:HGNC Symbol;Acc:HGNC:17642]
ENSG00000137699	278.4	1.52004	0.262682	6.21815e-10	1.16855e-08	ENSG00000137699	TRIM29	tripartite motif containing 29 [Source:HGNC Symbol;Acc:HGNC:17274]
ENSG00000182195	6420.96	-0.646864	0.108	6.41817e-10	1.20493e-08	ENSG00000182195	LDOC1	LDOC1 regulator of NFKB signaling [Source:HGNC Symbol;Acc:HGNC:6548]
ENSG00000140990	3947.97	-0.707421	0.118632	6.5046e-10	1.21994e-08	ENSG00000140990	NDUFB10	NADH:ubiquinone oxidoreductase subunit B10 [Source:HGNC Symbol;Acc:HGNC:7696]
ENSG00000103534	87.718	2.41153	0.421867	6.70037e-10	1.2554e-08	ENSG00000103534	TMC5	transmembrane channel like 5 [Source:HGNC Symbol;Acc:HGNC:22999]
ENSG00000056998	368.543	-1.22962	0.211711	6.82194e-10	1.2769e-08	ENSG00000056998	GYG2	glycogenin 2 [Source:HGNC Symbol;Acc:HGNC:4700]
ENSG00000165271	2247.08	0.776889	0.13108	7.23721e-10	1.35328e-08	ENSG00000165271	NOL6	nucleolar protein 6 [Source:HGNC Symbol;Acc:HGNC:19910]
ENSG00000161980	1409.73	-0.861389	0.146356	7.49068e-10	1.39928e-08	ENSG00000161980	POLR3K	RNA polymerase III subunit K [Source:HGNC Symbol;Acc:HGNC:14121]
ENSG00000197451	17981.7	-0.608818	0.102573	7.60521e-10	1.41926e-08	ENSG00000197451	HNRNPAB	heterogeneous nuclear ribonucleoprotein A/B [Source:HGNC Symbol;Acc:HGNC:5034]
ENSG00000104450	1054.64	0.912184	0.155388	7.73836e-10	1.44267e-08	ENSG00000104450	SPAG1	sperm associated antigen 1 [Source:HGNC Symbol;Acc:HGNC:11212]
ENSG00000160233	597.169	0.999566	0.171156	7.89048e-10	1.46957e-08	ENSG00000160233	LRRC3	leucine rich repeat containing 3 [Source:HGNC Symbol;Acc:HGNC:14965]
ENSG00000102786	1954.46	0.781631	0.131468	7.986e-10	1.48589e-08	ENSG00000102786	INTS6	integrator complex subunit 6 [Source:HGNC Symbol;Acc:HGNC:14879]
ENSG00000185201	2102.03	-0.879324	0.14988	8.04402e-10	1.4952e-08	ENSG00000185201	IFITM2	interferon induced transmembrane protein 2 [Source:HGNC Symbol;Acc:HGNC:5413]
ENSG00000104731	3209.47	0.703757	0.118616	8.15129e-10	1.51364e-08	ENSG00000104731	KLHDC4	kelch domain containing 4 [Source:HGNC Symbol;Acc:HGNC:25272]
ENSG00000141543	5870.85	-0.686144	0.115784	8.22412e-10	1.52565e-08	ENSG00000141543	EIF4A3	eukaryotic translation initiation factor 4A3 [Source:HGNC Symbol;Acc:HGNC:18683]
ENSG00000080986	772.755	-0.966844	0.164873	8.32589e-10	1.543e-08	ENSG00000080986	NDC80	NDC80 kinetochore complex component [Source:HGNC Symbol;Acc:HGNC:16909]
ENSG00000058085	983.187	0.9876	0.169457	8.55748e-10	1.58436e-08	ENSG00000058085	LAMC2	laminin subunit gamma 2 [Source:HGNC Symbol;Acc:HGNC:6493]
ENSG00000151779	1337.92	0.974431	0.167148	8.68402e-10	1.6062e-08	ENSG00000151779	NBAS	NBAS subunit of NRZ tethering complex [Source:HGNC Symbol;Acc:HGNC:15625]
ENSG00000093010	2396.22	-0.833777	0.142395	9.45487e-10	1.74706e-08	ENSG00000093010	COMT	catechol-O-methyltransferase [Source:HGNC Symbol;Acc:HGNC:2228]
ENSG00000123416	11504	-0.818377	0.139841	9.60822e-10	1.77364e-08	ENSG00000123416	TUBA1B	tubulin alpha 1b [Source:HGNC Symbol;Acc:HGNC:18809]
ENSG00000145675	6449.14	-0.895498	0.15353	9.7384e-10	1.79591e-08	ENSG00000145675	PIK3R1	phosphoinositide-3-kinase regulatory subunit 1 [Source:HGNC Symbol;Acc:HGNC:8979]
ENSG00000103932	1007.97	0.928973	0.159646	9.8223e-10	1.8096e-08	ENSG00000103932	RPAP1	RNA polymerase II associated protein 1 [Source:HGNC Symbol;Acc:HGNC:24567]
ENSG00000105220	11130.3	-0.692614	0.117441	9.84073e-10	1.81122e-08	ENSG00000105220	GPI	glucose-6-phosphate isomerase [Source:HGNC Symbol;Acc:HGNC:4458]
ENSG00000196372	1220.88	-0.823323	0.140791	1.01104e-09	1.85903e-08	ENSG00000196372	ASB13	ankyrin repeat and SOCS box containing 13 [Source:HGNC Symbol;Acc:HGNC:19765]
ENSG00000065054	2075.6	-0.837163	0.143315	1.02111e-09	1.87569e-08	ENSG00000065054	SLC9A3R2	SLC9A3 regulator 2 [Source:HGNC Symbol;Acc:HGNC:11076]
ENSG00000101473	1029.64	0.907009	0.155851	1.06332e-09	1.95134e-08	ENSG00000101473	ACOT8	acyl-CoA thioesterase 8 [Source:HGNC Symbol;Acc:HGNC:15919]
ENSG00000075643	564.549	-1.08014	0.186122	1.06524e-09	1.95294e-08	ENSG00000075643	MOCOS	molybdenum cofactor sulfurase [Source:HGNC Symbol;Acc:HGNC:18234]
ENSG00000011258	2640.02	0.738177	0.125651	1.07227e-09	1.96392e-08	ENSG00000011258	MBTD1	mbt domain containing 1 [Source:HGNC Symbol;Acc:HGNC:19866]
ENSG00000205336	7412.78	0.708355	0.121553	1.08385e-09	1.98318e-08	ENSG00000205336	ADGRG1	adhesion G protein-coupled receptor G1 [Source:HGNC Symbol;Acc:HGNC:4512]
ENSG00000125510	99.7713	-2.17229	0.385747	1.12985e-09	2.06534e-08	ENSG00000125510	OPRL1	opioid related nociceptin receptor 1 [Source:HGNC Symbol;Acc:HGNC:8155]
ENSG00000183281	67.5506	2.97445	0.529978	1.13316e-09	2.06936e-08	ENSG00000183281	PLGLB1	plasminogen like B1 [Source:HGNC Symbol;Acc:HGNC:9072]
ENSG00000145386	1588.47	-0.97058	0.167862	1.13588e-09	2.07232e-08	ENSG00000145386	CCNA2	cyclin A2 [Source:HGNC Symbol;Acc:HGNC:1578]
ENSG00000104866	8554.21	0.69322	0.118951	1.14204e-09	2.08154e-08	ENSG00000104866	PPP1R37	protein phosphatase 1 regulatory subunit 37 [Source:HGNC Symbol;Acc:HGNC:27607]
ENSG00000163472	1010.04	0.883951	0.152124	1.14359e-09	2.08234e-08	ENSG00000163472	TMEM79	transmembrane protein 79 [Source:HGNC Symbol;Acc:HGNC:28196]
ENSG00000141458	2762.99	0.855385	0.146852	1.14787e-09	2.08811e-08	ENSG00000141458	NPC1	NPC intracellular cholesterol transporter 1 [Source:HGNC Symbol;Acc:HGNC:7897]
ENSG00000121552	129.069	-2.26883	0.403314	1.16001e-09	2.10813e-08	ENSG00000121552	CSTA	cystatin A [Source:HGNC Symbol;Acc:HGNC:2481]
ENSG00000183779	13374.3	-0.774477	0.132463	1.16189e-09	2.10952e-08	ENSG00000183779	ZNF703	zinc finger protein 703 [Source:HGNC Symbol;Acc:HGNC:25883]
ENSG00000184992	2579.99	-0.794795	0.136304	1.18368e-09	2.147e-08	ENSG00000184992	BRI3BP	BRI3 binding protein [Source:HGNC Symbol;Acc:HGNC:14251]
ENSG00000116580	2372.54	0.763639	0.130743	1.21824e-09	2.20755e-08	ENSG00000116580	GON4L	gon-4 like [Source:HGNC Symbol;Acc:HGNC:25973]
ENSG00000116039	814.042	1.09052	0.190138	1.27906e-09	2.31552e-08	ENSG00000116039	ATP6V1B1	ATPase H+ transporting V1 subunit B1 [Source:HGNC Symbol;Acc:HGNC:853]
ENSG00000179978	101.572	2.08444	0.371084	1.28364e-09	2.32157e-08	ENSG00000179978	NAIPP2	NAIP pseudogene 2 [Source:HGNC Symbol;Acc:HGNC:16042]
ENSG00000184897	9534.38	-0.834259	0.142551	1.32748e-09	2.39855e-08	ENSG00000184897	H1-10	H1.10 linker histone [Source:HGNC Symbol;Acc:HGNC:4722]
ENSG00000198125	681.98	-1.2395	0.217802	1.34301e-09	2.42428e-08	ENSG00000198125	MB	myoglobin [Source:HGNC Symbol;Acc:HGNC:6915]
ENSG00000181472	1150.23	-1.02653	0.178834	1.35701e-09	2.44719e-08	ENSG00000181472	ZBTB2	zinc finger and BTB domain containing 2 [Source:HGNC Symbol;Acc:HGNC:20868]
ENSG00000153339	1348.31	0.859476	0.14868	1.37806e-09	2.48276e-08	ENSG00000153339	TRAPPC8	trafficking protein particle complex 8 [Source:HGNC Symbol;Acc:HGNC:29169]
ENSG00000095066	3780.99	0.842906	0.145535	1.40104e-09	2.51691e-08	ENSG00000095066	HOOK2	hook microtubule tethering protein 2 [Source:HGNC Symbol;Acc:HGNC:19885]
ENSG00000149929	1363.76	-0.862537	0.149234	1.40101e-09	2.51691e-08	ENSG00000149929	HIRIP3	HIRA interacting protein 3 [Source:HGNC Symbol;Acc:HGNC:4917]
ENSG00000166289	96.5567	-2.14917	0.384	1.39991e-09	2.51691e-08	ENSG00000166289	PLEKHF1	pleckstrin homology and FYVE domain containing 1 [Source:HGNC Symbol;Acc:HGNC:20764]
ENSG00000137747	1429.1	0.826533	0.142756	1.45181e-09	2.60562e-08	ENSG00000137747	TMPRSS13	transmembrane serine protease 13 [Source:HGNC Symbol;Acc:HGNC:29808]
ENSG00000114346	2754.47	-0.79713	0.137573	1.47171e-09	2.63881e-08	ENSG00000114346	ECT2	epithelial cell transforming 2 [Source:HGNC Symbol;Acc:HGNC:3155]
ENSG00000189057	937.731	-1.09491	0.192012	1.48218e-09	2.65504e-08	ENSG00000189057	FAM111B	family with sequence similarity 111 member B [Source:HGNC Symbol;Acc:HGNC:24200]
ENSG00000206341	160.379	1.86192	0.332613	1.53071e-09	2.73935e-08	ENSG00000206341	HLA-H	major histocompatibility complex, class I, H (pseudogene) [Source:HGNC Symbol;Acc:HGNC:4965]
ENSG00000185298	4389.32	0.667962	0.114411	1.56162e-09	2.792e-08	ENSG00000185298	CCDC137	coiled-coil domain containing 137 [Source:HGNC Symbol;Acc:HGNC:33451]
ENSG00000156218	756.646	0.999968	0.174758	1.5697e-09	2.80378e-08	ENSG00000156218	ADAMTSL3	ADAMTS like 3 [Source:HGNC Symbol;Acc:HGNC:14633]
ENSG00000149716	2059.62	0.767841	0.132719	1.60744e-09	2.86846e-08	ENSG00000149716	LTO1	LTO1 maturation factor of ABCE1 [Source:HGNC Symbol;Acc:HGNC:17589]
ENSG00000135655	2538.31	0.806001	0.139477	1.61348e-09	2.87377e-08	ENSG00000135655	USP15	ubiquitin specific peptidase 15 [Source:HGNC Symbol;Acc:HGNC:12613]
ENSG00000072864	1859.58	-0.779632	0.134571	1.61341e-09	2.87377e-08	ENSG00000072864	NDE1	nudE neurodevelopment protein 1 [Source:HGNC Symbol;Acc:HGNC:17619]
ENSG00000132849	2860.56	0.760694	0.131252	1.61551e-09	2.87465e-08	ENSG00000132849	PATJ	PATJ crumbs cell polarity complex component [Source:HGNC Symbol;Acc:HGNC:28881]
ENSG00000114529	395.01	1.15327	0.20308	1.62298e-09	2.88521e-08	ENSG00000114529	C3orf52	chromosome 3 open reading frame 52 [Source:HGNC Symbol;Acc:HGNC:26255]
ENSG00000110274	1813.9	0.792935	0.137132	1.63096e-09	2.89665e-08	ENSG00000110274	CEP164	centrosomal protein 164 [Source:HGNC Symbol;Acc:HGNC:29182]
ENSG00000123358	996.538	-0.988457	0.173019	1.6418e-09	2.91314e-08	ENSG00000123358	NR4A1	nuclear receptor subfamily 4 group A member 1 [Source:HGNC Symbol;Acc:HGNC:7980]
ENSG00000147642	540.511	-1.0459	0.183575	1.65862e-09	2.94021e-08	ENSG00000147642	SYBU	syntabulin [Source:HGNC Symbol;Acc:HGNC:26011]
ENSG00000185163	1904.37	0.820381	0.142284	1.66221e-09	2.9438e-08	ENSG00000185163	DDX51	DEAD-box helicase 51 [Source:HGNC Symbol;Acc:HGNC:20082]
ENSG00000186166	805.667	1.37718	0.244404	1.67371e-09	2.96136e-08	ENSG00000186166	CCDC84	coiled-coil domain containing 84 [Source:HGNC Symbol;Acc:HGNC:30460]
ENSG00000126070	1175.16	0.899087	0.156536	1.67979e-09	2.96933e-08	ENSG00000126070	AGO3	argonaute RISC catalytic component 3 [Source:HGNC Symbol;Acc:HGNC:18421]
ENSG00000145685	928.846	1.06082	0.186302	1.69325e-09	2.9903e-08	ENSG00000145685	LHFPL2	LHFPL tetraspan subfamily member 2 [Source:HGNC Symbol;Acc:HGNC:6588]
ENSG00000251474	309.364	1.32716	0.235584	1.77878e-09	3.13838e-08	ENSG00000251474	RPL32P3	ribosomal protein L32 pseudogene 3 [Source:HGNC Symbol;Acc:HGNC:27024]
ENSG00000092931	1033.26	0.844274	0.146954	1.808e-09	3.18694e-08	ENSG00000092931	MFSD11	major facilitator superfamily domain containing 11 [Source:HGNC Symbol;Acc:HGNC:25458]
ENSG00000142528	1193.43	0.89945	0.157033	1.81085e-09	3.18896e-08	ENSG00000142528	ZNF473	zinc finger protein 473 [Source:HGNC Symbol;Acc:HGNC:23239]
ENSG00000140941	5522.09	0.660441	0.113884	1.85047e-09	3.25568e-08	ENSG00000140941	MAP1LC3B	microtubule associated protein 1 light chain 3 beta [Source:HGNC Symbol;Acc:HGNC:13352]
ENSG00000111669	19883.9	-0.715702	0.123907	1.8801e-09	3.30407e-08	ENSG00000111669	TPI1	triosephosphate isomerase 1 [Source:HGNC Symbol;Acc:HGNC:12009]
ENSG00000159259	774.471	-0.954703	0.167393	1.8815e-09	3.30407e-08	ENSG00000159259	CHAF1B	chromatin assembly factor 1 subunit B [Source:HGNC Symbol;Acc:HGNC:1911]
ENSG00000104267	2702	-0.720364	0.124288	1.89583e-09	3.32613e-08	ENSG00000104267	CA2	carbonic anhydrase 2 [Source:HGNC Symbol;Acc:HGNC:1373]
ENSG00000197594	2618.05	0.823277	0.143546	1.93041e-09	3.38364e-08	ENSG00000197594	ENPP1	ectonucleotide pyrophosphatase/phosphodiesterase 1 [Source:HGNC Symbol;Acc:HGNC:3356]
ENSG00000115459	675.64	1.06595	0.188129	1.9795e-09	3.46644e-08	ENSG00000115459	ELMOD3	ELMO domain containing 3 [Source:HGNC Symbol;Acc:HGNC:26158]
ENSG00000223496	3893.17	-0.690763	0.11936	2.04707e-09	3.58142e-08	ENSG00000223496	EXOSC6	exosome component 6 [Source:HGNC Symbol;Acc:HGNC:19055]
ENSG00000177410	5113	2.54299	0.461805	2.05163e-09	3.58605e-08	ENSG00000177410	ZFAS1	ZNFX1 antisense RNA 1 [Source:HGNC Symbol;Acc:HGNC:33101]
ENSG00000122299	3238.97	0.734479	0.127577	2.1508e-09	3.75588e-08	ENSG00000122299	ZC3H7A	zinc finger CCCH-type containing 7A [Source:HGNC Symbol;Acc:HGNC:30959]
ENSG00000090581	1530.41	0.911954	0.160258	2.18977e-09	3.82039e-08	ENSG00000090581	GNPTG	N-acetylglucosamine-1-phosphate transferase subunit gamma [Source:HGNC Symbol;Acc:HGNC:23026]
ENSG00000112294	2115.94	-0.752513	0.131025	2.19842e-09	3.82976e-08	ENSG00000112294	ALDH5A1	aldehyde dehydrogenase 5 family member A1 [Source:HGNC Symbol;Acc:HGNC:408]
ENSG00000147224	1036.72	-0.868729	0.152334	2.19923e-09	3.82976e-08	ENSG00000147224	PRPS1	phosphoribosyl pyrophosphate synthetase 1 [Source:HGNC Symbol;Acc:HGNC:9462]
ENSG00000185479	39.1684	4.10721	0.737129	2.34868e-09	4.08622e-08	ENSG00000185479	KRT6B	keratin 6B [Source:HGNC Symbol;Acc:HGNC:6444]
ENSG00000104522	3828.16	0.731747	0.127486	2.37534e-09	4.12878e-08	ENSG00000104522	TSTA3	tissue specific transplantation antigen P35B [Source:HGNC Symbol;Acc:HGNC:12390]
ENSG00000250903	218.383	1.45099	0.260938	2.40681e-09	4.17961e-08	ENSG00000250903	GMDS-DT	GMDS divergent transcript [Source:HGNC Symbol;Acc:HGNC:48993]
ENSG00000144935	282.019	1.3065	0.234128	2.42819e-09	4.20945e-08	ENSG00000144935	TRPC1	transient receptor potential cation channel subfamily C member 1 [Source:HGNC Symbol;Acc:HGNC:12333]
ENSG00000153066	2169.37	0.778611	0.136151	2.42849e-09	4.20945e-08	ENSG00000153066	TXNDC11	thioredoxin domain containing 11 [Source:HGNC Symbol;Acc:HGNC:28030]
ENSG00000183317	533.687	1.04418	0.18527	2.44159e-09	4.22436e-08	ENSG00000183317	EPHA10	EPH receptor A10 [Source:HGNC Symbol;Acc:HGNC:19987]
ENSG00000120690	4103.46	-0.91142	0.160829	2.44136e-09	4.22436e-08	ENSG00000120690	ELF1	E74 like ETS transcription factor 1 [Source:HGNC Symbol;Acc:HGNC:3316]
ENSG00000164172	1952.29	0.742634	0.129619	2.49483e-09	4.3125e-08	ENSG00000164172	MOCS2	molybdenum cofactor synthesis 2 [Source:HGNC Symbol;Acc:HGNC:7193]
ENSG00000111725	2516.23	0.737066	0.128669	2.55113e-09	4.40575e-08	ENSG00000111725	PRKAB1	protein kinase AMP-activated non-catalytic subunit beta 1 [Source:HGNC Symbol;Acc:HGNC:9378]
ENSG00000076685	4826.25	0.882906	0.155628	2.5579e-09	4.41337e-08	ENSG00000076685	NT5C2	5'-nucleotidase, cytosolic II [Source:HGNC Symbol;Acc:HGNC:8022]
ENSG00000163053	1004.35	-0.865241	0.152451	2.57131e-09	4.43243e-08	ENSG00000163053	SLC16A14	solute carrier family 16 member 14 [Source:HGNC Symbol;Acc:HGNC:26417]
ENSG00000006047	1962.7	-0.98235	0.174216	2.58167e-09	4.4462e-08	ENSG00000006047	YBX2	Y-box binding protein 2 [Source:HGNC Symbol;Acc:HGNC:17948]
ENSG00000215630	73.6254	2.68862	0.491724	2.58755e-09	4.45224e-08	ENSG00000215630	GUSBP9	GUSB pseudogene 9 [Source:HGNC Symbol;Acc:HGNC:42323]
ENSG00000107077	412.974	1.15848	0.207297	2.74559e-09	4.71984e-08	ENSG00000107077	KDM4C	lysine demethylase 4C [Source:HGNC Symbol;Acc:HGNC:17071]
ENSG00000151025	135.598	2.05993	0.376224	2.79871e-09	4.80675e-08	ENSG00000151025	GPR158	G protein-coupled receptor 158 [Source:HGNC Symbol;Acc:HGNC:23689]
ENSG00000006453	1309.23	0.816508	0.143657	2.83233e-09	4.85781e-08	ENSG00000006453	BAIAP2L1	BAR/IMD domain containing adaptor protein 2 like 1 [Source:HGNC Symbol;Acc:HGNC:21649]
ENSG00000273015	1028.65	-0.838141	0.147833	2.83361e-09	4.85781e-08	ENSG00000273015	AC008124.1	novel transcript
ENSG00000228532	1211.25	-0.819801	0.144482	2.84742e-09	4.87703e-08	ENSG00000228532	AC005000.1	small ubiquitin-like modifier 2 (SUMO2) pseudogene
ENSG00000172901	59.6181	3.37491	0.620438	2.90105e-09	4.96434e-08	ENSG00000172901	LVRN	laeverin [Source:HGNC Symbol;Acc:HGNC:26904]
ENSG00000167535	2579.44	0.707528	0.123804	2.93954e-09	5.02563e-08	ENSG00000167535	CACNB3	calcium voltage-gated channel auxiliary subunit beta 3 [Source:HGNC Symbol;Acc:HGNC:1403]
ENSG00000153558	204.147	1.51849	0.275361	2.95869e-09	5.05375e-08	ENSG00000153558	FBXL2	F-box and leucine rich repeat protein 2 [Source:HGNC Symbol;Acc:HGNC:13598]
ENSG00000134595	1417.49	-0.86515	0.153117	2.97152e-09	5.07106e-08	ENSG00000134595	SOX3	SRY-box transcription factor 3 [Source:HGNC Symbol;Acc:HGNC:11199]
ENSG00000025772	1646.8	0.756226	0.133469	3.01498e-09	5.14054e-08	ENSG00000025772	TOMM34	translocase of outer mitochondrial membrane 34 [Source:HGNC Symbol;Acc:HGNC:15746]
ENSG00000196542	64037.8	-0.580241	0.100771	3.04012e-09	5.1787e-08	ENSG00000196542	SPTSSB	serine palmitoyltransferase small subunit B [Source:HGNC Symbol;Acc:HGNC:24045]
ENSG00000082213	1260.48	0.886702	0.157222	3.08098e-09	5.24354e-08	ENSG00000082213	C5orf22	chromosome 5 open reading frame 22 [Source:HGNC Symbol;Acc:HGNC:25639]
ENSG00000168350	2306.44	-0.78373	0.138166	3.09926e-09	5.26987e-08	ENSG00000168350	DEGS2	delta 4-desaturase, sphingolipid 2 [Source:HGNC Symbol;Acc:HGNC:20113]
ENSG00000176915	4353.88	0.661524	0.115661	3.16972e-09	5.38479e-08	ENSG00000176915	ANKLE2	ankyrin repeat and LEM domain containing 2 [Source:HGNC Symbol;Acc:HGNC:29101]
ENSG00000143333	404.091	1.10474	0.198009	3.17905e-09	5.39575e-08	ENSG00000143333	RGS16	regulator of G protein signaling 16 [Source:HGNC Symbol;Acc:HGNC:9997]
ENSG00000182325	1139.5	0.964209	0.171871	3.19521e-09	5.41364e-08	ENSG00000182325	FBXL6	F-box and leucine rich repeat protein 6 [Source:HGNC Symbol;Acc:HGNC:13603]
ENSG00000173894	4060.99	-0.644483	0.112355	3.19536e-09	5.41364e-08	ENSG00000173894	CBX2	chromobox 2 [Source:HGNC Symbol;Acc:HGNC:1552]
ENSG00000135446	7488.73	-0.652544	0.114249	3.22966e-09	5.46681e-08	ENSG00000135446	CDK4	cyclin dependent kinase 4 [Source:HGNC Symbol;Acc:HGNC:1773]
ENSG00000139269	32.9703	4.25335	0.773537	3.30285e-09	5.58566e-08	ENSG00000139269	INHBE	inhibin subunit beta E [Source:HGNC Symbol;Acc:HGNC:24029]
ENSG00000174307	12593.1	0.601136	0.104743	3.32151e-09	5.61216e-08	ENSG00000174307	PHLDA3	pleckstrin homology like domain family A member 3 [Source:HGNC Symbol;Acc:HGNC:8934]
ENSG00000100601	783.775	0.899706	0.160081	3.38872e-09	5.72056e-08	ENSG00000100601	ALKBH1	alkB homolog 1, histone H2A dioxygenase [Source:HGNC Symbol;Acc:HGNC:17911]
ENSG00000139921	2973.81	-0.699134	0.12296	3.51781e-09	5.93315e-08	ENSG00000139921	TMX1	thioredoxin related transmembrane protein 1 [Source:HGNC Symbol;Acc:HGNC:15487]
ENSG00000103544	1660.77	0.793882	0.140633	3.68667e-09	6.21235e-08	ENSG00000103544	VPS35L	VPS35 endosomal protein sorting factor like [Source:HGNC Symbol;Acc:HGNC:24641]
ENSG00000161642	1199.61	-0.792759	0.140638	3.73466e-09	6.28757e-08	ENSG00000161642	ZNF385A	zinc finger protein 385A [Source:HGNC Symbol;Acc:HGNC:17521]
ENSG00000099991	3212.9	0.673105	0.118374	3.77744e-09	6.35389e-08	ENSG00000099991	CABIN1	calcineurin binding protein 1 [Source:HGNC Symbol;Acc:HGNC:24187]
ENSG00000112246	79.6384	-2.94108	0.545602	3.79297e-09	6.37431e-08	ENSG00000112246	SIM1	SIM bHLH transcription factor 1 [Source:HGNC Symbol;Acc:HGNC:10882]
ENSG00000101003	2596.88	-0.677872	0.119351	3.79962e-09	6.37976e-08	ENSG00000101003	GINS1	GINS complex subunit 1 [Source:HGNC Symbol;Acc:HGNC:28980]
ENSG00000135643	648.748	-0.987619	0.178354	3.8031e-09	6.37989e-08	ENSG00000135643	KCNMB4	potassium calcium-activated channel subfamily M regulatory beta subunit 4 [Source:HGNC Symbol;Acc:HGNC:6289]
ENSG00000088726	187.519	1.71116	0.313838	3.80749e-09	6.38155e-08	ENSG00000088726	TMEM40	transmembrane protein 40 [Source:HGNC Symbol;Acc:HGNC:25620]
ENSG00000068323	3596.39	0.676379	0.118816	3.81521e-09	6.38878e-08	ENSG00000068323	TFE3	transcription factor binding to IGHM enhancer 3 [Source:HGNC Symbol;Acc:HGNC:11752]
ENSG00000116698	8073.66	0.866746	0.154578	3.83271e-09	6.41235e-08	ENSG00000116698	SMG7	SMG7 nonsense mediated mRNA decay factor [Source:HGNC Symbol;Acc:HGNC:16792]
ENSG00000007968	772.697	-0.932079	0.166912	3.84925e-09	6.43429e-08	ENSG00000007968	E2F2	E2F transcription factor 2 [Source:HGNC Symbol;Acc:HGNC:3114]
ENSG00000196154	310.824	1.34017	0.243973	3.87946e-09	6.479e-08	ENSG00000196154	S100A4	S100 calcium binding protein A4 [Source:HGNC Symbol;Acc:HGNC:10494]
ENSG00000131746	194.206	1.50935	0.275988	3.88889e-09	6.48897e-08	ENSG00000131746	TNS4	tensin 4 [Source:HGNC Symbol;Acc:HGNC:24352]
ENSG00000131669	3372.76	-0.7034	0.124197	3.93349e-09	6.55757e-08	ENSG00000131669	NINJ1	ninjurin 1 [Source:HGNC Symbol;Acc:HGNC:7824]
ENSG00000134444	915.151	0.885743	0.158417	4.05224e-09	6.74953e-08	ENSG00000134444	RELCH	RAB11 binding and LisH domain, coiled-coil and HEAT repeat containing [Source:HGNC Symbol;Acc:HGNC:29289]
ENSG00000223473	102.545	2.00939	0.370937	4.12656e-09	6.86343e-08	None	None	None
ENSG00000112972	4000.73	0.71438	0.126353	4.12955e-09	6.86343e-08	ENSG00000112972	HMGCS1	3-hydroxy-3-methylglutaryl-CoA synthase 1 [Source:HGNC Symbol;Acc:HGNC:5007]
ENSG00000170860	4024.79	-0.641639	0.113774	4.1316e-09	6.86343e-08	ENSG00000170860	LSM3	LSM3 homolog, U6 small nuclear RNA and mRNA degradation associated [Source:HGNC Symbol;Acc:HGNC:17874]
ENSG00000146038	1815.9	-0.769413	0.136796	4.23119e-09	7.02264e-08	ENSG00000146038	DCDC2	doublecortin domain containing 2 [Source:HGNC Symbol;Acc:HGNC:18141]
ENSG00000185088	6220.92	-0.950592	0.171231	4.25526e-09	7.05636e-08	ENSG00000185088	RPS27L	ribosomal protein S27 like [Source:HGNC Symbol;Acc:HGNC:18476]
ENSG00000197461	1285.18	0.845928	0.150956	4.26333e-09	7.06349e-08	ENSG00000197461	PDGFA	platelet derived growth factor subunit A [Source:HGNC Symbol;Acc:HGNC:8799]
ENSG00000089006	4634.16	0.627297	0.11036	4.30168e-09	7.12073e-08	ENSG00000089006	SNX5	sorting nexin 5 [Source:HGNC Symbol;Acc:HGNC:14969]
ENSG00000122643	1818.67	0.762935	0.135503	4.30621e-09	7.12196e-08	ENSG00000122643	NT5C3A	5'-nucleotidase, cytosolic IIIA [Source:HGNC Symbol;Acc:HGNC:17820]
ENSG00000213024	3641.7	-0.669582	0.118302	4.36294e-09	7.20942e-08	ENSG00000213024	NUP62	nucleoporin 62 [Source:HGNC Symbol;Acc:HGNC:8066]
ENSG00000142945	1594.75	-0.744547	0.132422	4.52715e-09	7.47418e-08	ENSG00000142945	KIF2C	kinesin family member 2C [Source:HGNC Symbol;Acc:HGNC:6393]
ENSG00000136940	1962.05	-0.751023	0.133577	4.53174e-09	7.47517e-08	ENSG00000136940	PDCL	phosducin like [Source:HGNC Symbol;Acc:HGNC:8770]
ENSG00000104907	1401.83	0.862648	0.154565	4.55157e-09	7.50129e-08	ENSG00000104907	TRMT1	tRNA methyltransferase 1 [Source:HGNC Symbol;Acc:HGNC:25980]
ENSG00000162521	5154.36	-0.691566	0.122585	4.57789e-09	7.53805e-08	ENSG00000162521	RBBP4	RB binding protein 4, chromatin remodeling factor [Source:HGNC Symbol;Acc:HGNC:9887]
ENSG00000148773	7390.56	-0.755221	0.134487	4.58498e-09	7.54309e-08	ENSG00000148773	MKI67	marker of proliferation Ki-67 [Source:HGNC Symbol;Acc:HGNC:7107]
ENSG00000189223	550.727	1.06407	0.192889	4.65224e-09	7.64705e-08	ENSG00000189223	PAX8-AS1	PAX8 antisense RNA 1 [Source:HGNC Symbol;Acc:HGNC:49271]
ENSG00000263006	70.4704	2.59721	0.483115	4.66479e-09	7.66096e-08	ENSG00000263006	ROCK1P1	Rho associated coiled-coil containing protein kinase 1 pseudogene 1 [Source:HGNC Symbol;Acc:HGNC:37832]
ENSG00000197415	290.223	1.31426	0.240774	4.78231e-09	7.84709e-08	ENSG00000197415	VEPH1	ventricular zone expressed PH domain containing 1 [Source:HGNC Symbol;Acc:HGNC:25735]
ENSG00000181045	1538.48	0.832793	0.148547	4.79958e-09	7.86854e-08	ENSG00000181045	SLC26A11	solute carrier family 26 member 11 [Source:HGNC Symbol;Acc:HGNC:14471]
ENSG00000135249	1092.85	0.841578	0.15082	4.85099e-09	7.94588e-08	ENSG00000135249	RINT1	RAD50 interactor 1 [Source:HGNC Symbol;Acc:HGNC:21876]
ENSG00000149201	74.8057	2.46731	0.46018	4.89849e-09	8.01668e-08	ENSG00000149201	CCDC81	coiled-coil domain containing 81 [Source:HGNC Symbol;Acc:HGNC:26281]
ENSG00000087586	4839.76	-0.638505	0.113174	5.03998e-09	8.24104e-08	ENSG00000087586	AURKA	aurora kinase A [Source:HGNC Symbol;Acc:HGNC:11393]
ENSG00000145526	840.441	1.03149	0.187146	5.06491e-09	8.2746e-08	ENSG00000145526	CDH18	cadherin 18 [Source:HGNC Symbol;Acc:HGNC:1757]
ENSG00000080007	328.662	1.30892	0.24024	5.14868e-09	8.40413e-08	ENSG00000080007	DDX43	DEAD-box helicase 43 [Source:HGNC Symbol;Acc:HGNC:18677]
ENSG00000177842	389.615	-1.13023	0.206454	5.29533e-09	8.63599e-08	ENSG00000177842	ZNF620	zinc finger protein 620 [Source:HGNC Symbol;Acc:HGNC:28742]
ENSG00000100226	1462.66	0.807	0.144864	5.40767e-09	8.81155e-08	ENSG00000100226	GTPBP1	GTP binding protein 1 [Source:HGNC Symbol;Acc:HGNC:4669]
ENSG00000198799	871.568	0.956191	0.173346	5.57684e-09	9.07931e-08	ENSG00000198799	LRIG2	leucine rich repeats and immunoglobulin like domains 2 [Source:HGNC Symbol;Acc:HGNC:20889]
ENSG00000169679	1674.97	-0.771198	0.138085	5.70287e-09	9.27644e-08	ENSG00000169679	BUB1	BUB1 mitotic checkpoint serine/threonine kinase [Source:HGNC Symbol;Acc:HGNC:1148]
ENSG00000103811	1185.49	-0.801185	0.144143	5.767e-09	9.36451e-08	ENSG00000103811	CTSH	cathepsin H [Source:HGNC Symbol;Acc:HGNC:2535]
ENSG00000143578	1033.77	-1.0313	0.188067	5.76239e-09	9.36451e-08	ENSG00000143578	CREB3L4	cAMP responsive element binding protein 3 like 4 [Source:HGNC Symbol;Acc:HGNC:18854]
ENSG00000124097	98.5653	-2.11118	0.395475	6.03509e-09	9.79136e-08	ENSG00000124097	HMGB1P1	high mobility group box 1 pseudogene 1 [Source:HGNC Symbol;Acc:HGNC:4993]
ENSG00000100068	209.687	1.67118	0.311492	6.16461e-09	9.99285e-08	ENSG00000100068	LRP5L	LDL receptor related protein 5 like [Source:HGNC Symbol;Acc:HGNC:25323]
ENSG00000119714	303.814	-1.25357	0.23143	6.27533e-09	1.01635e-07	ENSG00000119714	GPR68	G protein-coupled receptor 68 [Source:HGNC Symbol;Acc:HGNC:4519]
ENSG00000196187	1566.65	0.731734	0.131246	6.28733e-09	1.01742e-07	ENSG00000196187	TMEM63A	transmembrane protein 63A [Source:HGNC Symbol;Acc:HGNC:29118]
ENSG00000179832	4689.88	0.84538	0.153809	6.3129e-09	1.02068e-07	ENSG00000179832	MROH1	maestro heat like repeat family member 1 [Source:HGNC Symbol;Acc:HGNC:26958]
ENSG00000257489	101.803	2.12442	0.398554	6.33757e-09	1.02378e-07	ENSG00000257489	AC010203.1	TBC1 domain family, member 2B (TBC1D2B) pseudogene
ENSG00000140519	60.8123	2.915	0.548039	6.34872e-09	1.02395e-07	ENSG00000140519	RHCG	Rh family C glycoprotein [Source:HGNC Symbol;Acc:HGNC:18140]
ENSG00000196419	10201.8	-0.708242	0.126991	6.34952e-09	1.02395e-07	ENSG00000196419	XRCC6	X-ray repair cross complementing 6 [Source:HGNC Symbol;Acc:HGNC:4055]
ENSG00000254681	394.002	1.33082	0.246156	6.38312e-09	1.02848e-07	ENSG00000254681	PKD1P5	polycystin 1, transient receptor potential channel interacting pseudogene 5 [Source:HGNC Symbol;Acc:HGNC:30069]
ENSG00000182704	2161.5	0.714991	0.128194	6.38985e-09	1.02868e-07	ENSG00000182704	TSKU	tsukushi, small leucine rich proteoglycan [Source:HGNC Symbol;Acc:HGNC:28850]
ENSG00000130487	41.8097	3.62648	0.681797	6.47965e-09	1.04225e-07	ENSG00000130487	KLHDC7B	kelch domain containing 7B [Source:HGNC Symbol;Acc:HGNC:25145]
ENSG00000198420	1661.04	-0.859596	0.154863	6.59135e-09	1.0593e-07	ENSG00000198420	TCAF1	TRPM8 channel associated factor 1 [Source:HGNC Symbol;Acc:HGNC:22201]
ENSG00000095485	1472.58	0.836295	0.151306	6.62303e-09	1.06348e-07	ENSG00000095485	CWF19L1	CWF19 like cell cycle control factor 1 [Source:HGNC Symbol;Acc:HGNC:25613]
ENSG00000185304	143.709	1.97825	0.372004	6.78332e-09	1.08829e-07	ENSG00000185304	RGPD2	RANBP2 like and GRIP domain containing 2 [Source:HGNC Symbol;Acc:HGNC:32415]
ENSG00000104365	1241.38	0.803869	0.145324	6.82546e-09	1.09412e-07	ENSG00000104365	IKBKB	inhibitor of nuclear factor kappa B kinase subunit beta [Source:HGNC Symbol;Acc:HGNC:5960]
ENSG00000155850	599.67	-0.999161	0.183022	6.87677e-09	1.1014e-07	ENSG00000155850	SLC26A2	solute carrier family 26 member 2 [Source:HGNC Symbol;Acc:HGNC:10994]
ENSG00000165795	423.928	-1.15149	0.212482	7.00183e-09	1.11961e-07	ENSG00000165795	NDRG2	NDRG family member 2 [Source:HGNC Symbol;Acc:HGNC:14460]
ENSG00000134986	278.666	-1.28604	0.238444	7.00244e-09	1.11961e-07	ENSG00000134986	NREP	neuronal regeneration related protein [Source:HGNC Symbol;Acc:HGNC:16834]
ENSG00000072210	1788.94	-0.733893	0.132186	7.02065e-09	1.12157e-07	ENSG00000072210	ALDH3A2	aldehyde dehydrogenase 3 family member A2 [Source:HGNC Symbol;Acc:HGNC:403]
ENSG00000204950	657.582	-0.95479	0.174553	7.05647e-09	1.12633e-07	ENSG00000204950	LRRC10B	leucine rich repeat containing 10B [Source:HGNC Symbol;Acc:HGNC:37215]
ENSG00000168286	1525.27	-0.733508	0.132219	7.12678e-09	1.13659e-07	ENSG00000168286	THAP11	THAP domain containing 11 [Source:HGNC Symbol;Acc:HGNC:23194]
ENSG00000137807	2660.21	-0.73948	0.133411	7.20742e-09	1.14847e-07	ENSG00000137807	KIF23	kinesin family member 23 [Source:HGNC Symbol;Acc:HGNC:6392]
ENSG00000170412	2183.5	-0.727481	0.131009	7.23618e-09	1.15208e-07	ENSG00000170412	GPRC5C	G protein-coupled receptor class C group 5 member C [Source:HGNC Symbol;Acc:HGNC:13309]
ENSG00000130675	852.89	-0.918157	0.168231	7.26335e-09	1.15542e-07	ENSG00000130675	MNX1	motor neuron and pancreas homeobox 1 [Source:HGNC Symbol;Acc:HGNC:4979]
ENSG00000106399	1899.56	-0.900109	0.164332	7.55548e-09	1.20087e-07	ENSG00000106399	RPA3	replication protein A3 [Source:HGNC Symbol;Acc:HGNC:10291]
ENSG00000197150	1967.44	0.710608	0.12811	7.70867e-09	1.22418e-07	ENSG00000197150	ABCB8	ATP binding cassette subfamily B member 8 [Source:HGNC Symbol;Acc:HGNC:49]
ENSG00000187068	446.531	-1.07555	0.19853	7.78225e-09	1.23482e-07	ENSG00000187068	C3orf70	chromosome 3 open reading frame 70 [Source:HGNC Symbol;Acc:HGNC:33731]
ENSG00000135916	273.566	-1.44918	0.271848	7.8267e-09	1.24083e-07	ENSG00000135916	ITM2C	integral membrane protein 2C [Source:HGNC Symbol;Acc:HGNC:6175]
ENSG00000135773	655.444	0.999683	0.183713	7.84185e-09	1.24218e-07	ENSG00000135773	CAPN9	calpain 9 [Source:HGNC Symbol;Acc:HGNC:1486]
ENSG00000130714	3145.85	0.750301	0.135659	7.90851e-09	1.25168e-07	ENSG00000130714	POMT1	protein O-mannosyltransferase 1 [Source:HGNC Symbol;Acc:HGNC:9202]
ENSG00000072062	5968.23	-0.608867	0.109335	7.94609e-09	1.25657e-07	ENSG00000072062	PRKACA	protein kinase cAMP-activated catalytic subunit alpha [Source:HGNC Symbol;Acc:HGNC:9380]
ENSG00000264204	121.46	2.10094	0.397298	7.99778e-09	1.26368e-07	ENSG00000264204	AGAP7P	ArfGAP with GTPase domain, ankyrin repeat and PH domain 7, pseudogene [Source:HGNC Symbol;Acc:HGNC:23465]
ENSG00000172830	7235.42	0.666444	0.119894	8.04014e-09	1.2693e-07	ENSG00000172830	SSH3	slingshot protein phosphatase 3 [Source:HGNC Symbol;Acc:HGNC:30581]
ENSG00000141570	1343	-0.808285	0.147048	8.06609e-09	1.27233e-07	ENSG00000141570	CBX8	chromobox 8 [Source:HGNC Symbol;Acc:HGNC:15962]
ENSG00000079819	1720.39	-0.874105	0.159746	8.07851e-09	1.27321e-07	ENSG00000079819	EPB41L2	erythrocyte membrane protein band 4.1 like 2 [Source:HGNC Symbol;Acc:HGNC:3379]
ENSG00000173295	132.427	1.78128	0.335521	8.10691e-09	1.27662e-07	ENSG00000173295	FAM86B3P	family with sequence similarity 86 member B3, pseudogene [Source:HGNC Symbol;Acc:HGNC:44371]
ENSG00000139636	878.193	0.909703	0.165447	8.14526e-09	1.28158e-07	ENSG00000139636	LMBR1L	limb development membrane protein 1 like [Source:HGNC Symbol;Acc:HGNC:18268]
ENSG00000205356	1509.26	0.803979	0.145842	8.22694e-09	1.29335e-07	ENSG00000205356	TECPR1	tectonin beta-propeller repeat containing 1 [Source:HGNC Symbol;Acc:HGNC:22214]
ENSG00000188486	14606.7	-0.653785	0.117771	8.23731e-09	1.29389e-07	ENSG00000188486	H2AX	H2A.X variant histone [Source:HGNC Symbol;Acc:HGNC:4739]
ENSG00000069275	35578.6	-0.779037	0.141574	8.26035e-09	1.29642e-07	ENSG00000069275	NUCKS1	nuclear casein kinase and cyclin dependent kinase substrate 1 [Source:HGNC Symbol;Acc:HGNC:29923]
ENSG00000008869	1557.59	0.840989	0.153445	8.31858e-09	1.30447e-07	ENSG00000008869	HEATR5B	HEAT repeat containing 5B [Source:HGNC Symbol;Acc:HGNC:29273]
ENSG00000240342	27413.5	-0.587783	0.105283	8.46775e-09	1.32676e-07	ENSG00000240342	RPS2P5	ribosomal protein S2 pseudogene 5 [Source:HGNC Symbol;Acc:HGNC:31386]
ENSG00000225178	10101.9	-0.712819	0.129102	8.53773e-09	1.3366e-07	ENSG00000225178	RPSAP58	ribosomal protein SA pseudogene 58 [Source:HGNC Symbol;Acc:HGNC:36809]
ENSG00000183044	4645.16	-0.692905	0.125266	8.58203e-09	1.34242e-07	ENSG00000183044	ABAT	4-aminobutyrate aminotransferase [Source:HGNC Symbol;Acc:HGNC:23]
ENSG00000057757	2228.21	0.681654	0.123052	8.61152e-09	1.34591e-07	ENSG00000057757	PITHD1	PITH domain containing 1 [Source:HGNC Symbol;Acc:HGNC:25022]
ENSG00000008256	975.427	0.883048	0.161886	8.63355e-09	1.34823e-07	ENSG00000008256	CYTH3	cytohesin 3 [Source:HGNC Symbol;Acc:HGNC:9504]
ENSG00000228327	330.198	1.21005	0.225221	8.66997e-09	1.35198e-07	ENSG00000228327	AL669831.1	general transcription factor IIi (GTF2I) pseudogene
ENSG00000175175	796.436	1.0283	0.189738	8.67199e-09	1.35198e-07	ENSG00000175175	PPM1E	protein phosphatase, Mg2+/Mn2+ dependent 1E [Source:HGNC Symbol;Acc:HGNC:19322]
ENSG00000110031	154.83	1.93758	0.367217	8.92042e-09	1.38956e-07	ENSG00000110031	LPXN	leupaxin [Source:HGNC Symbol;Acc:HGNC:14061]
ENSG00000102981	251.548	-1.45765	0.274257	9.10215e-09	1.41669e-07	ENSG00000102981	PARD6A	par-6 family cell polarity regulator alpha [Source:HGNC Symbol;Acc:HGNC:15943]
ENSG00000253816	85.0404	2.37861	0.453068	9.13619e-09	1.42081e-07	ENSG00000253816	AC138866.1	glucuronidase, beta (GUSB) pseudogene
ENSG00000180901	2733.05	0.685045	0.123961	9.21718e-09	1.43221e-07	ENSG00000180901	KCTD2	potassium channel tetramerization domain containing 2 [Source:HGNC Symbol;Acc:HGNC:21294]
ENSG00000138796	1075.9	-0.84027	0.153929	9.28059e-09	1.44087e-07	ENSG00000138796	HADH	hydroxyacyl-CoA dehydrogenase [Source:HGNC Symbol;Acc:HGNC:4799]
ENSG00000117984	77256.2	0.618114	0.110934	9.36831e-09	1.45329e-07	ENSG00000117984	CTSD	cathepsin D [Source:HGNC Symbol;Acc:HGNC:2529]
ENSG00000143367	3634.6	0.68744	0.124503	9.4287e-09	1.46145e-07	ENSG00000143367	TUFT1	tuftelin 1 [Source:HGNC Symbol;Acc:HGNC:12422]
ENSG00000175634	4142.42	0.714036	0.129533	9.51731e-09	1.47396e-07	ENSG00000175634	RPS6KB2	ribosomal protein S6 kinase B2 [Source:HGNC Symbol;Acc:HGNC:10437]
ENSG00000111052	1845.75	0.929209	0.171379	9.63046e-09	1.49026e-07	ENSG00000111052	LIN7A	lin-7 homolog A, crumbs cell polarity complex component [Source:HGNC Symbol;Acc:HGNC:17787]
ENSG00000273142	335.717	1.31548	0.246624	9.68797e-09	1.49792e-07	ENSG00000273142	LINC02604	long intergenic non-protein coding RNA 2604 [Source:HGNC Symbol;Acc:HGNC:53972]
ENSG00000085117	134.396	-1.88133	0.357492	9.78086e-09	1.51104e-07	ENSG00000085117	CD82	CD82 molecule [Source:HGNC Symbol;Acc:HGNC:6210]
ENSG00000155959	2145.8	-0.722677	0.131138	9.83637e-09	1.51836e-07	ENSG00000155959	VBP1	VHL binding protein 1 [Source:HGNC Symbol;Acc:HGNC:12662]
ENSG00000079459	5151.16	0.619563	0.111731	9.94663e-09	1.53397e-07	ENSG00000079459	FDFT1	farnesyl-diphosphate farnesyltransferase 1 [Source:HGNC Symbol;Acc:HGNC:3629]
ENSG00000172243	125.876	-2.27459	0.434671	9.95382e-09	1.53397e-07	ENSG00000172243	CLEC7A	C-type lectin domain containing 7A [Source:HGNC Symbol;Acc:HGNC:14558]
ENSG00000117448	2940.61	0.694817	0.126252	1.0278e-08	1.58263e-07	ENSG00000117448	AKR1A1	aldo-keto reductase family 1 member A1 [Source:HGNC Symbol;Acc:HGNC:380]
ENSG00000138688	1682.89	0.884528	0.164076	1.03744e-08	1.59617e-07	ENSG00000138688	KIAA1109	KIAA1109 [Source:HGNC Symbol;Acc:HGNC:26953]
ENSG00000148677	94.3001	2.07265	0.395605	1.05207e-08	1.61734e-07	ENSG00000148677	ANKRD1	ankyrin repeat domain 1 [Source:HGNC Symbol;Acc:HGNC:15819]
ENSG00000278828	942.588	-0.87391	0.161098	1.05911e-08	1.62683e-07	ENSG00000278828	H3C10	H3 clustered histone 10 [Source:HGNC Symbol;Acc:HGNC:4775]
ENSG00000117906	4020.7	-0.622159	0.11261	1.06091e-08	1.62826e-07	ENSG00000117906	RCN2	reticulocalbin 2 [Source:HGNC Symbol;Acc:HGNC:9935]
ENSG00000185215	255.925	1.29651	0.243857	1.07327e-08	1.64588e-07	ENSG00000185215	TNFAIP2	TNF alpha induced protein 2 [Source:HGNC Symbol;Acc:HGNC:11895]
ENSG00000081760	3584.35	0.643551	0.116599	1.07608e-08	1.64884e-07	ENSG00000081760	AACS	acetoacetyl-CoA synthetase [Source:HGNC Symbol;Acc:HGNC:21298]
ENSG00000213347	1017.41	-1.03697	0.193219	1.0977e-08	1.68061e-07	ENSG00000213347	MXD3	MAX dimerization protein 3 [Source:HGNC Symbol;Acc:HGNC:14008]
ENSG00000111640	50804	-0.772864	0.140886	1.10038e-08	1.68333e-07	ENSG00000111640	GAPDH	glyceraldehyde-3-phosphate dehydrogenase [Source:HGNC Symbol;Acc:HGNC:4141]
ENSG00000166603	147.163	1.72381	0.327848	1.10309e-08	1.68609e-07	ENSG00000166603	MC4R	melanocortin 4 receptor [Source:HGNC Symbol;Acc:HGNC:6932]
ENSG00000101412	1816.57	-0.814552	0.149852	1.11889e-08	1.70885e-07	ENSG00000101412	E2F1	E2F transcription factor 1 [Source:HGNC Symbol;Acc:HGNC:3113]
ENSG00000161013	7530.63	0.614181	0.111221	1.13592e-08	1.73346e-07	ENSG00000161013	MGAT4B	alpha-1,3-mannosyl-glycoprotein 4-beta-N-acetylglucosaminyltransferase B [Source:HGNC Symbol;Acc:HGNC:7048]
ENSG00000134684	4306.94	0.649385	0.117992	1.15036e-08	1.75407e-07	ENSG00000134684	YARS1	tyrosyl-tRNA synthetase 1 [Source:HGNC Symbol;Acc:HGNC:12840]
ENSG00000255310	122.503	1.8963	0.362534	1.15266e-08	1.75614e-07	ENSG00000255310	AF131215.5	novel transcript
ENSG00000118508	1217.12	0.768018	0.1409	1.16695e-08	1.77648e-07	ENSG00000118508	RAB32	RAB32, member RAS oncogene family [Source:HGNC Symbol;Acc:HGNC:9772]
ENSG00000147121	448.625	1.05786	0.197883	1.22776e-08	1.86754e-07	ENSG00000147121	KRBOX4	KRAB box domain containing 4 [Source:HGNC Symbol;Acc:HGNC:26007]
ENSG00000134760	41.1884	4.77192	0.881952	1.23485e-08	1.87613e-07	ENSG00000134760	DSG1	desmoglein 1 [Source:HGNC Symbol;Acc:HGNC:3048]
ENSG00000156504	2973.54	-0.65469	0.119365	1.23542e-08	1.87613e-07	ENSG00000156504	FAM122B	family with sequence similarity 122B [Source:HGNC Symbol;Acc:HGNC:30490]
ENSG00000125775	115.887	1.91867	0.367593	1.24413e-08	1.88784e-07	ENSG00000125775	SDCBP2	syndecan binding protein 2 [Source:HGNC Symbol;Acc:HGNC:15756]
ENSG00000156127	1356.19	0.879766	0.163434	1.26209e-08	1.91354e-07	ENSG00000156127	BATF	basic leucine zipper ATF-like transcription factor [Source:HGNC Symbol;Acc:HGNC:958]
ENSG00000143207	2407.79	0.725609	0.13303	1.26654e-08	1.91873e-07	ENSG00000143207	COP1	COP1 E3 ubiquitin ligase [Source:HGNC Symbol;Acc:HGNC:17440]
ENSG00000117724	2176.93	-0.86451	0.160311	1.27608e-08	1.93163e-07	ENSG00000117724	CENPF	centromere protein F [Source:HGNC Symbol;Acc:HGNC:1857]
ENSG00000173110	55.4977	2.70119	0.521361	1.28145e-08	1.93663e-07	ENSG00000173110	HSPA6	heat shock protein family A (Hsp70) member 6 [Source:HGNC Symbol;Acc:HGNC:5239]
ENSG00000110492	20836.4	-0.630919	0.115189	1.28061e-08	1.93663e-07	ENSG00000110492	MDK	midkine [Source:HGNC Symbol;Acc:HGNC:6972]
ENSG00000280047	53.2915	3.0022	0.580462	1.29007e-08	1.94809e-07	ENSG00000280047	AC091825.3	TEC
ENSG00000137996	926.276	0.85758	0.159032	1.32419e-08	1.99801e-07	ENSG00000137996	RTCA	RNA 3'-terminal phosphate cyclase [Source:HGNC Symbol;Acc:HGNC:17981]
ENSG00000157557	1630.14	0.737569	0.135585	1.33198e-08	2.00814e-07	ENSG00000157557	ETS2	ETS proto-oncogene 2, transcription factor [Source:HGNC Symbol;Acc:HGNC:3489]
ENSG00000159403	80.1409	-2.34752	0.453864	1.33364e-08	2.00903e-07	ENSG00000159403	C1R	complement C1r [Source:HGNC Symbol;Acc:HGNC:1246]
ENSG00000131462	2615.7	-0.675409	0.123672	1.33573e-08	2.01057e-07	ENSG00000131462	TUBG1	tubulin gamma 1 [Source:HGNC Symbol;Acc:HGNC:12417]
ENSG00000180198	3598.19	-0.672972	0.123142	1.33889e-08	2.0137e-07	ENSG00000180198	RCC1	regulator of chromosome condensation 1 [Source:HGNC Symbol;Acc:HGNC:1913]
ENSG00000248971	61.8855	2.77137	0.536091	1.34392e-08	2.01965e-07	ENSG00000248971	KRT8P46	keratin 8 pseudogene 46 [Source:HGNC Symbol;Acc:HGNC:39880]
ENSG00000196876	504.011	1.00009	0.18697	1.34675e-08	2.02228e-07	ENSG00000196876	SCN8A	sodium voltage-gated channel alpha subunit 8 [Source:HGNC Symbol;Acc:HGNC:10596]
ENSG00000159069	10106.1	0.614137	0.112017	1.36291e-08	2.04492e-07	ENSG00000159069	FBXW5	F-box and WD repeat domain containing 5 [Source:HGNC Symbol;Acc:HGNC:13613]
ENSG00000214226	595.942	0.998158	0.186957	1.39002e-08	2.08392e-07	ENSG00000214226	C17orf67	chromosome 17 open reading frame 67 [Source:HGNC Symbol;Acc:HGNC:27900]
ENSG00000108528	2607.88	-0.662687	0.121419	1.40317e-08	2.10195e-07	ENSG00000108528	SLC25A11	solute carrier family 25 member 11 [Source:HGNC Symbol;Acc:HGNC:10981]
ENSG00000083290	1184.68	0.804928	0.149195	1.40674e-08	2.10395e-07	ENSG00000083290	ULK2	unc-51 like autophagy activating kinase 2 [Source:HGNC Symbol;Acc:HGNC:13480]
ENSG00000130958	1431.25	0.73763	0.136078	1.40588e-08	2.10395e-07	ENSG00000130958	SLC35D2	solute carrier family 35 member D2 [Source:HGNC Symbol;Acc:HGNC:20799]
ENSG00000185340	1167.22	-0.810707	0.150285	1.41367e-08	2.11262e-07	ENSG00000185340	GAS2L1	growth arrest specific 2 like 1 [Source:HGNC Symbol;Acc:HGNC:16955]
ENSG00000053371	3043.04	-0.64292	0.117676	1.41903e-08	2.11894e-07	ENSG00000053371	AKR7A2	aldo-keto reductase family 7 member A2 [Source:HGNC Symbol;Acc:HGNC:389]
ENSG00000181666	1314.75	0.799486	0.148073	1.42093e-08	2.1201e-07	ENSG00000181666	ZNF875	zinc finger protein 875 [Source:HGNC Symbol;Acc:HGNC:4928]
ENSG00000134107	1396.51	0.847664	0.157481	1.4331e-08	2.13656e-07	ENSG00000134107	BHLHE40	basic helix-loop-helix family member e40 [Source:HGNC Symbol;Acc:HGNC:1046]
ENSG00000114127	1512.31	0.973615	0.182317	1.45533e-08	2.16797e-07	ENSG00000114127	XRN1	5'-3' exoribonuclease 1 [Source:HGNC Symbol;Acc:HGNC:30654]
ENSG00000177302	2624.54	0.69707	0.12811	1.4667e-08	2.18317e-07	ENSG00000177302	TOP3A	DNA topoisomerase III alpha [Source:HGNC Symbol;Acc:HGNC:11992]
ENSG00000176244	420.223	-1.06058	0.19985	1.47087e-08	2.18764e-07	ENSG00000176244	ACBD7	acyl-CoA binding domain containing 7 [Source:HGNC Symbol;Acc:HGNC:17715]
ENSG00000162949	324.519	1.38711	0.264831	1.49595e-08	2.22319e-07	ENSG00000162949	CAPN13	calpain 13 [Source:HGNC Symbol;Acc:HGNC:16663]
ENSG00000280206	619.741	-1.05698	0.199402	1.5239e-08	2.26293e-07	ENSG00000280206	AC026401.3	novel transcript
ENSG00000226742	585.243	0.964182	0.180903	1.54081e-08	2.28623e-07	ENSG00000226742	HSBP1L1	heat shock factor binding protein 1 like 1 [Source:HGNC Symbol;Acc:HGNC:37243]
ENSG00000204138	1460.21	-0.752402	0.13892	1.54464e-08	2.2901e-07	ENSG00000204138	PHACTR4	phosphatase and actin regulator 4 [Source:HGNC Symbol;Acc:HGNC:25793]
ENSG00000136824	1832.1	-0.906412	0.169444	1.56119e-08	2.3128e-07	ENSG00000136824	SMC2	structural maintenance of chromosomes 2 [Source:HGNC Symbol;Acc:HGNC:14011]
ENSG00000073536	663.836	0.919313	0.172168	1.56605e-08	2.31818e-07	ENSG00000073536	NLE1	notchless homolog 1 [Source:HGNC Symbol;Acc:HGNC:19889]
ENSG00000197978	447.969	1.14883	0.217755	1.58338e-08	2.34198e-07	ENSG00000197978	GOLGA6L9	golgin A6 family like 9 [Source:HGNC Symbol;Acc:HGNC:37229]
ENSG00000105726	5046.34	0.67831	0.12474	1.6134e-08	2.38451e-07	ENSG00000105726	ATP13A1	ATPase 13A1 [Source:HGNC Symbol;Acc:HGNC:24215]
ENSG00000223749	224.078	-1.61894	0.31202	1.6198e-08	2.39207e-07	ENSG00000223749	MIR503HG	MIR503 host gene [Source:HGNC Symbol;Acc:HGNC:28258]
ENSG00000010292	5055.35	-0.708196	0.130907	1.62285e-08	2.39469e-07	ENSG00000010292	NCAPD2	non-SMC condensin I complex subunit D2 [Source:HGNC Symbol;Acc:HGNC:24305]
ENSG00000102225	8122	0.592274	0.108345	1.644e-08	2.424e-07	ENSG00000102225	CDK16	cyclin dependent kinase 16 [Source:HGNC Symbol;Acc:HGNC:8749]
ENSG00000168765	358.675	-1.2458	0.237675	1.65408e-08	2.43694e-07	ENSG00000168765	GSTM4	glutathione S-transferase mu 4 [Source:HGNC Symbol;Acc:HGNC:4636]
ENSG00000108375	2167.39	0.838545	0.156693	1.69773e-08	2.49929e-07	ENSG00000108375	RNF43	ring finger protein 43 [Source:HGNC Symbol;Acc:HGNC:18505]
ENSG00000112655	987.901	-0.804042	0.14987	1.69999e-08	2.50065e-07	ENSG00000112655	PTK7	protein tyrosine kinase 7 (inactive) [Source:HGNC Symbol;Acc:HGNC:9618]
ENSG00000127528	226.261	1.40905	0.270513	1.73252e-08	2.54651e-07	ENSG00000127528	KLF2	Kruppel like factor 2 [Source:HGNC Symbol;Acc:HGNC:6347]
ENSG00000149503	2906.64	-0.793578	0.14852	1.74461e-08	2.56227e-07	ENSG00000149503	INCENP	inner centromere protein [Source:HGNC Symbol;Acc:HGNC:6058]
ENSG00000143669	532.635	1.01892	0.192638	1.75117e-08	2.56989e-07	ENSG00000143669	LYST	lysosomal trafficking regulator [Source:HGNC Symbol;Acc:HGNC:1968]
ENSG00000116117	431.3	1.16499	0.222079	1.79747e-08	2.63578e-07	ENSG00000116117	PARD3B	par-3 family cell polarity regulator beta [Source:HGNC Symbol;Acc:HGNC:14446]
ENSG00000196427	244.944	1.5171	0.29265	1.804e-08	2.64328e-07	ENSG00000196427	NBPF4	NBPF member 4 [Source:HGNC Symbol;Acc:HGNC:26550]
ENSG00000223812	172.933	1.57844	0.304728	1.81404e-08	2.65592e-07	ENSG00000223812	AC073365.1	novel transcript
ENSG00000185761	348.101	1.36377	0.261829	1.83235e-08	2.68064e-07	ENSG00000185761	ADAMTSL5	ADAMTS like 5 [Source:HGNC Symbol;Acc:HGNC:27912]
ENSG00000243302	457.952	1.21904	0.233034	1.8408e-08	2.69089e-07	ENSG00000243302	AC018638.4	novel pseudogene
ENSG00000162545	1617.09	-0.742292	0.138055	1.84698e-08	2.69782e-07	ENSG00000162545	CAMK2N1	calcium/calmodulin dependent protein kinase II inhibitor 1 [Source:HGNC Symbol;Acc:HGNC:24190]
ENSG00000110046	3408.05	0.651731	0.120266	1.87193e-08	2.73214e-07	ENSG00000110046	ATG2A	autophagy related 2A [Source:HGNC Symbol;Acc:HGNC:29028]
ENSG00000089234	1896.47	0.738216	0.137295	1.87538e-08	2.73505e-07	ENSG00000089234	BRAP	BRCA1 associated protein [Source:HGNC Symbol;Acc:HGNC:1099]
ENSG00000234664	3553.35	-0.733417	0.136547	1.89606e-08	2.76306e-07	ENSG00000234664	HMGN2P5	high mobility group nucleosomal binding domain 2 pseudogene 5 [Source:HGNC Symbol;Acc:HGNC:33568]
ENSG00000278730	3583.49	0.64663	0.119464	1.92327e-08	2.80054e-07	ENSG00000278730	AC005332.6	novel transcript
ENSG00000092010	6197.06	-0.610603	0.112593	1.93562e-08	2.81633e-07	ENSG00000092010	PSME1	proteasome activator subunit 1 [Source:HGNC Symbol;Acc:HGNC:9568]
ENSG00000148187	1634.91	0.724596	0.13405	1.93716e-08	2.81639e-07	ENSG00000148187	MRRF	mitochondrial ribosome recycling factor [Source:HGNC Symbol;Acc:HGNC:7234]
ENSG00000171448	511.471	-1.02683	0.195054	1.94038e-08	2.81889e-07	ENSG00000171448	ZBTB26	zinc finger and BTB domain containing 26 [Source:HGNC Symbol;Acc:HGNC:23383]
ENSG00000141425	2244.8	-0.767897	0.143448	1.95435e-08	2.83698e-07	ENSG00000141425	RPRD1A	regulation of nuclear pre-mRNA domain containing 1A [Source:HGNC Symbol;Acc:HGNC:25560]
ENSG00000134186	4625.59	0.642291	0.118734	1.96848e-08	2.85529e-07	ENSG00000134186	PRPF38B	pre-mRNA processing factor 38B [Source:HGNC Symbol;Acc:HGNC:25512]
ENSG00000121152	1142.55	-0.818009	0.153451	1.98413e-08	2.87576e-07	ENSG00000121152	NCAPH	non-SMC condensin I complex subunit H [Source:HGNC Symbol;Acc:HGNC:1112]
ENSG00000106268	1309.95	-0.907795	0.171593	2.00778e-08	2.9078e-07	ENSG00000106268	NUDT1	nudix hydrolase 1 [Source:HGNC Symbol;Acc:HGNC:8048]
ENSG00000181404	218.941	1.52128	0.294493	2.00936e-08	2.90784e-07	ENSG00000181404	WASHC1	WASH complex subunit 1 [Source:HGNC Symbol;Acc:HGNC:24361]
ENSG00000099219	9253.03	0.788632	0.147735	2.01966e-08	2.92049e-07	ENSG00000099219	ERMP1	endoplasmic reticulum metallopeptidase 1 [Source:HGNC Symbol;Acc:HGNC:23703]
ENSG00000093009	1192.32	-0.866773	0.163938	2.02612e-08	2.92757e-07	ENSG00000093009	CDC45	cell division cycle 45 [Source:HGNC Symbol;Acc:HGNC:1739]
ENSG00000253154	295.484	-1.40178	0.270644	2.05479e-08	2.96672e-07	ENSG00000253154	AC100801.1	novel transcript
ENSG00000158805	1185.78	0.944014	0.178625	2.07007e-08	2.98417e-07	ENSG00000158805	ZNF276	zinc finger protein 276 [Source:HGNC Symbol;Acc:HGNC:23330]
ENSG00000102890	1640.27	0.830158	0.155926	2.06985e-08	2.98417e-07	ENSG00000102890	ELMO3	engulfment and cell motility 3 [Source:HGNC Symbol;Acc:HGNC:17289]
ENSG00000165490	600.86	-0.952015	0.181273	2.08994e-08	3.01052e-07	ENSG00000165490	DDIAS	DNA damage induced apoptosis suppressor [Source:HGNC Symbol;Acc:HGNC:26351]
ENSG00000168243	155.961	-1.58725	0.308499	2.10213e-08	3.02574e-07	ENSG00000168243	GNG4	G protein subunit gamma 4 [Source:HGNC Symbol;Acc:HGNC:4407]
ENSG00000130827	5542.78	0.93275	0.176867	2.11335e-08	3.03956e-07	ENSG00000130827	PLXNA3	plexin A3 [Source:HGNC Symbol;Acc:HGNC:9101]
ENSG00000129003	1984.87	0.822318	0.154683	2.1631e-08	3.10873e-07	ENSG00000129003	VPS13C	vacuolar protein sorting 13 homolog C [Source:HGNC Symbol;Acc:HGNC:23594]
ENSG00000215252	219.441	1.59466	0.310407	2.18816e-08	3.14234e-07	ENSG00000215252	GOLGA8B	golgin A8 family member B [Source:HGNC Symbol;Acc:HGNC:31973]
ENSG00000164169	530.409	0.946954	0.179721	2.21594e-08	3.17737e-07	ENSG00000164169	PRMT9	protein arginine methyltransferase 9 [Source:HGNC Symbol;Acc:HGNC:25099]
ENSG00000163364	217.132	-1.54211	0.30015	2.2154e-08	3.17737e-07	ENSG00000163364	LINC01116	long intergenic non-protein coding RNA 1116 [Source:HGNC Symbol;Acc:HGNC:49259]
ENSG00000103356	2670.29	0.839321	0.157745	2.23189e-08	3.19779e-07	ENSG00000103356	EARS2	glutamyl-tRNA synthetase 2, mitochondrial [Source:HGNC Symbol;Acc:HGNC:29419]
ENSG00000079393	151.376	1.60361	0.312572	2.27637e-08	3.25903e-07	ENSG00000079393	DUSP13	dual specificity phosphatase 13 [Source:HGNC Symbol;Acc:HGNC:19681]
ENSG00000149657	6775.44	-0.59782	0.111067	2.29092e-08	3.27736e-07	ENSG00000149657	LSM14B	LSM family member 14B [Source:HGNC Symbol;Acc:HGNC:15887]
ENSG00000126775	1044.61	0.864665	0.163379	2.31559e-08	3.31013e-07	ENSG00000126775	ATG14	autophagy related 14 [Source:HGNC Symbol;Acc:HGNC:19962]
ENSG00000147119	318.804	-1.18481	0.228221	2.32222e-08	3.31708e-07	ENSG00000147119	CHST7	carbohydrate sulfotransferase 7 [Source:HGNC Symbol;Acc:HGNC:13817]
ENSG00000182253	337.369	-1.19905	0.231498	2.38242e-08	3.40048e-07	ENSG00000182253	SYNM	synemin [Source:HGNC Symbol;Acc:HGNC:24466]
ENSG00000151632	5991.12	-0.663554	0.124551	2.39051e-08	3.40943e-07	ENSG00000151632	AKR1C2	aldo-keto reductase family 1 member C2 [Source:HGNC Symbol;Acc:HGNC:385]
ENSG00000142675	1379.68	0.878166	0.166482	2.43362e-08	3.46828e-07	ENSG00000142675	CNKSR1	connector enhancer of kinase suppressor of Ras 1 [Source:HGNC Symbol;Acc:HGNC:19700]
ENSG00000096092	1189.84	-0.831341	0.157213	2.44091e-08	3.47603e-07	ENSG00000096092	TMEM14A	transmembrane protein 14A [Source:HGNC Symbol;Acc:HGNC:21076]
ENSG00000130023	541.208	1.00913	0.193093	2.50216e-08	3.56054e-07	ENSG00000130023	ERMARD	ER membrane associated RNA degradation [Source:HGNC Symbol;Acc:HGNC:21056]
ENSG00000114988	1354.35	0.775759	0.146202	2.53448e-08	3.6038e-07	ENSG00000114988	LMAN2L	lectin, mannose binding 2 like [Source:HGNC Symbol;Acc:HGNC:19263]
ENSG00000164305	503.056	1.00126	0.191621	2.55307e-08	3.62749e-07	ENSG00000164305	CASP3	caspase 3 [Source:HGNC Symbol;Acc:HGNC:1504]
ENSG00000175265	312.032	1.51174	0.295432	2.60393e-08	3.69695e-07	ENSG00000175265	GOLGA8A	golgin A8 family member A [Source:HGNC Symbol;Acc:HGNC:31972]
ENSG00000178038	336.267	1.5138	0.295209	2.64045e-08	3.74597e-07	ENSG00000178038	ALS2CL	ALS2 C-terminal like [Source:HGNC Symbol;Acc:HGNC:20605]
ENSG00000228716	3286.82	-0.663875	0.124186	2.64264e-08	3.74624e-07	ENSG00000228716	DHFR	dihydrofolate reductase [Source:HGNC Symbol;Acc:HGNC:2861]
ENSG00000082996	1743.68	0.733503	0.138128	2.68142e-08	3.79262e-07	ENSG00000082996	RNF13	ring finger protein 13 [Source:HGNC Symbol;Acc:HGNC:10057]
ENSG00000166557	10297.5	0.583269	0.108334	2.67761e-08	3.79262e-07	ENSG00000166557	TMED3	transmembrane p24 trafficking protein 3 [Source:HGNC Symbol;Acc:HGNC:28889]
ENSG00000171551	161.675	-1.54535	0.302873	2.68059e-08	3.79262e-07	ENSG00000171551	ECEL1	endothelin converting enzyme like 1 [Source:HGNC Symbol;Acc:HGNC:3147]
ENSG00000013619	359.615	-1.15009	0.222356	2.69758e-08	3.8126e-07	ENSG00000013619	MAMLD1	mastermind like domain containing 1 [Source:HGNC Symbol;Acc:HGNC:2568]
ENSG00000179958	4027.81	-0.697023	0.130908	2.70982e-08	3.82701e-07	ENSG00000179958	DCTPP1	dCTP pyrophosphatase 1 [Source:HGNC Symbol;Acc:HGNC:28777]
ENSG00000188599	129.804	2.23759	0.444315	2.8105e-08	3.9662e-07	ENSG00000188599	NPIPP1	nuclear pore complex interacting protein pseudogene 1 [Source:HGNC Symbol;Acc:HGNC:35407]
ENSG00000198680	893.375	-0.802584	0.15224	2.84156e-08	4.00703e-07	ENSG00000198680	TUSC1	tumor suppressor candidate 1 [Source:HGNC Symbol;Acc:HGNC:31010]
ENSG00000263316	42.3543	3.18356	0.632727	2.84758e-08	4.0125e-07	ENSG00000263316	AC027763.2	novel transcript, antisense to ALOX12P2
ENSG00000051341	1101.24	0.931605	0.178315	2.86424e-08	4.03295e-07	ENSG00000051341	POLQ	DNA polymerase theta [Source:HGNC Symbol;Acc:HGNC:9186]
ENSG00000111907	9359.5	-0.591348	0.110782	2.88031e-08	4.05253e-07	ENSG00000111907	TPD52L1	TPD52 like 1 [Source:HGNC Symbol;Acc:HGNC:12006]
ENSG00000205420	104.373	2.12582	0.421286	2.90905e-08	4.08989e-07	ENSG00000205420	KRT6A	keratin 6A [Source:HGNC Symbol;Acc:HGNC:6443]
ENSG00000166920	42.3199	3.13225	0.622659	2.96113e-08	4.15999e-07	ENSG00000166920	C15orf48	chromosome 15 open reading frame 48 [Source:HGNC Symbol;Acc:HGNC:29898]
ENSG00000196312	618.07	1.10835	0.214318	2.97311e-08	4.17371e-07	ENSG00000196312	MFSD14C	major facilitator superfamily domain containing 14C [Source:HGNC Symbol;Acc:HGNC:23672]
ENSG00000104218	537.086	0.955778	0.183691	3.14304e-08	4.40895e-07	ENSG00000104218	CSPP1	centrosome and spindle pole associated protein 1 [Source:HGNC Symbol;Acc:HGNC:26193]
ENSG00000144535	766.786	0.842143	0.160825	3.1814e-08	4.4561e-07	ENSG00000144535	DIS3L2	DIS3 like 3'-5' exoribonuclease 2 [Source:HGNC Symbol;Acc:HGNC:28648]
ENSG00000143418	7886	-0.803686	0.153081	3.17918e-08	4.4561e-07	ENSG00000143418	CERS2	ceramide synthase 2 [Source:HGNC Symbol;Acc:HGNC:14076]
ENSG00000204370	887.732	-1.05563	0.204488	3.2027e-08	4.48259e-07	ENSG00000204370	SDHD	succinate dehydrogenase complex subunit D [Source:HGNC Symbol;Acc:HGNC:10683]
ENSG00000197102	16352.3	0.866193	0.165472	3.22651e-08	4.51255e-07	ENSG00000197102	DYNC1H1	dynein cytoplasmic 1 heavy chain 1 [Source:HGNC Symbol;Acc:HGNC:2961]
ENSG00000049246	831.583	0.830461	0.158625	3.23198e-08	4.51683e-07	ENSG00000049246	PER3	period circadian regulator 3 [Source:HGNC Symbol;Acc:HGNC:8847]
ENSG00000198677	1905.28	0.776966	0.147566	3.23489e-08	4.51753e-07	ENSG00000198677	TTC37	tetratricopeptide repeat domain 37 [Source:HGNC Symbol;Acc:HGNC:23639]
ENSG00000141551	8824.2	0.623212	0.117139	3.25351e-08	4.54015e-07	ENSG00000141551	CSNK1D	casein kinase 1 delta [Source:HGNC Symbol;Acc:HGNC:2452]
ENSG00000103260	3740.87	-0.78463	0.149355	3.27841e-08	4.57149e-07	ENSG00000103260	METRN	meteorin, glial cell differentiation regulator [Source:HGNC Symbol;Acc:HGNC:14151]
ENSG00000177732	4166.79	-0.705291	0.133493	3.30817e-08	4.60957e-07	ENSG00000177732	SOX12	SRY-box transcription factor 12 [Source:HGNC Symbol;Acc:HGNC:11198]
ENSG00000151725	1130.88	-0.79663	0.151912	3.32016e-08	4.62284e-07	ENSG00000151725	CENPU	centromere protein U [Source:HGNC Symbol;Acc:HGNC:21348]
ENSG00000260852	995.317	0.874227	0.16758	3.35088e-08	4.66215e-07	ENSG00000260852	FBXL19-AS1	FBXL19 antisense RNA 1 [Source:HGNC Symbol;Acc:HGNC:27557]
ENSG00000141510	8581.19	-0.629198	0.11837	3.37517e-08	4.69247e-07	ENSG00000141510	TP53	tumor protein p53 [Source:HGNC Symbol;Acc:HGNC:11998]
ENSG00000005486	6224.32	0.623749	0.11854	3.41262e-08	4.74101e-07	ENSG00000005486	RHBDD2	rhomboid domain containing 2 [Source:HGNC Symbol;Acc:HGNC:23082]
ENSG00000052749	2160.55	0.703089	0.13309	3.43413e-08	4.76736e-07	ENSG00000052749	RRP12	ribosomal RNA processing 12 homolog [Source:HGNC Symbol;Acc:HGNC:29100]
ENSG00000171320	459.23	-1.13299	0.220915	3.43903e-08	4.77064e-07	ENSG00000171320	ESCO2	establishment of sister chromatid cohesion N-acetyltransferase 2 [Source:HGNC Symbol;Acc:HGNC:27230]
ENSG00000153064	56.4049	2.63114	0.52626	3.45339e-08	4.78702e-07	ENSG00000153064	BANK1	B cell scaffold protein with ankyrin repeats 1 [Source:HGNC Symbol;Acc:HGNC:18233]
ENSG00000130005	221.862	-1.4288	0.281934	3.5176e-08	4.87242e-07	ENSG00000130005	GAMT	guanidinoacetate N-methyltransferase [Source:HGNC Symbol;Acc:HGNC:4136]
ENSG00000198001	1331.06	0.727881	0.138386	3.55765e-08	4.92425e-07	ENSG00000198001	IRAK4	interleukin 1 receptor associated kinase 4 [Source:HGNC Symbol;Acc:HGNC:17967]
ENSG00000105825	307.102	-1.21084	0.237192	3.56308e-08	4.92815e-07	ENSG00000105825	TFPI2	tissue factor pathway inhibitor 2 [Source:HGNC Symbol;Acc:HGNC:11761]
ENSG00000100239	2144.64	0.669398	0.126701	3.6587e-08	5.05666e-07	ENSG00000100239	PPP6R2	protein phosphatase 6 regulatory subunit 2 [Source:HGNC Symbol;Acc:HGNC:19253]
ENSG00000116830	2353.75	-0.726909	0.138273	3.70589e-08	5.11811e-07	ENSG00000116830	TTF2	transcription termination factor 2 [Source:HGNC Symbol;Acc:HGNC:12398]
ENSG00000141378	3356.81	0.64111	0.121077	3.73276e-08	5.15143e-07	ENSG00000141378	PTRH2	peptidyl-tRNA hydrolase 2 [Source:HGNC Symbol;Acc:HGNC:24265]
ENSG00000157353	1704.4	0.799962	0.152985	3.79425e-08	5.23244e-07	ENSG00000157353	FCSK	fucose kinase [Source:HGNC Symbol;Acc:HGNC:29500]
ENSG00000261221	1767.99	-0.761557	0.145124	3.83214e-08	5.2808e-07	ENSG00000261221	ZNF865	zinc finger protein 865 [Source:HGNC Symbol;Acc:HGNC:38705]
ENSG00000107485	62274.5	-0.56903	0.10757	3.83873e-08	5.286e-07	ENSG00000107485	GATA3	GATA binding protein 3 [Source:HGNC Symbol;Acc:HGNC:4172]
ENSG00000254701	80.7438	2.10431	0.421611	3.84659e-08	5.29294e-07	ENSG00000254701	AC138866.2	glucuronidase, beta (GUSB) pseudogene
ENSG00000029639	183.462	1.41542	0.279996	3.87757e-08	5.33165e-07	ENSG00000029639	TFB1M	transcription factor B1, mitochondrial [Source:HGNC Symbol;Acc:HGNC:17037]
ENSG00000272808	243.371	1.24905	0.245861	3.97414e-08	5.46043e-07	ENSG00000272808	AC015712.6	novel transcript
ENSG00000067992	748.587	-0.850688	0.163549	4.06225e-08	5.57741e-07	ENSG00000067992	PDK3	pyruvate dehydrogenase kinase 3 [Source:HGNC Symbol;Acc:HGNC:8811]
ENSG00000178988	3307.31	-0.619138	0.117134	4.0785e-08	5.59563e-07	ENSG00000178988	MRFAP1L1	Morf4 family associated protein 1 like 1 [Source:HGNC Symbol;Acc:HGNC:28796]
ENSG00000160584	795.094	0.972712	0.188787	4.10265e-08	5.62465e-07	ENSG00000160584	SIK3	SIK family kinase 3 [Source:HGNC Symbol;Acc:HGNC:29165]
ENSG00000011105	920.758	-0.847644	0.163491	4.10587e-08	5.62495e-07	ENSG00000011105	TSPAN9	tetraspanin 9 [Source:HGNC Symbol;Acc:HGNC:21640]
ENSG00000138271	287.917	1.24665	0.246002	4.12548e-08	5.64769e-07	ENSG00000138271	GPR87	G protein-coupled receptor 87 [Source:HGNC Symbol;Acc:HGNC:4538]
ENSG00000119669	4891.32	-0.622874	0.118053	4.23581e-08	5.79451e-07	ENSG00000119669	IRF2BPL	interferon regulatory factor 2 binding protein like [Source:HGNC Symbol;Acc:HGNC:14282]
ENSG00000137693	2348.94	-0.786108	0.151282	4.24534e-08	5.8033e-07	ENSG00000137693	YAP1	Yes associated protein 1 [Source:HGNC Symbol;Acc:HGNC:16262]
ENSG00000226415	1050.05	-0.856561	0.16557	4.25327e-08	5.80991e-07	ENSG00000226415	TPI1P1	triosephosphate isomerase 1 pseudogene 1 [Source:HGNC Symbol;Acc:HGNC:35449]
ENSG00000043355	519.532	-0.945562	0.183949	4.32358e-08	5.90166e-07	ENSG00000043355	ZIC2	Zic family member 2 [Source:HGNC Symbol;Acc:HGNC:12873]
ENSG00000071575	426.018	1.05385	0.206166	4.34437e-08	5.92572e-07	ENSG00000071575	TRIB2	tribbles pseudokinase 2 [Source:HGNC Symbol;Acc:HGNC:30809]
ENSG00000185127	953.695	-0.844181	0.163223	4.40816e-08	6.00836e-07	ENSG00000185127	C6orf120	chromosome 6 open reading frame 120 [Source:HGNC Symbol;Acc:HGNC:21247]
ENSG00000228782	350.379	1.11451	0.218994	4.49521e-08	6.12256e-07	ENSG00000228782	MRPL45P2	mitochondrial ribosomal protein L45 pseudogene 2 [Source:HGNC Symbol;Acc:HGNC:29716]
ENSG00000091483	1422.99	-0.708439	0.135297	4.5214e-08	6.15376e-07	ENSG00000091483	FH	fumarate hydratase [Source:HGNC Symbol;Acc:HGNC:3700]
ENSG00000166484	1186.46	0.735405	0.140822	4.54261e-08	6.17815e-07	ENSG00000166484	MAPK7	mitogen-activated protein kinase 7 [Source:HGNC Symbol;Acc:HGNC:6880]
ENSG00000259295	347.432	1.09932	0.215997	4.55272e-08	6.1874e-07	ENSG00000259295	CSPG4P12	chondroitin sulfate proteoglycan 4 pseudogene 12 [Source:HGNC Symbol;Acc:HGNC:48362]
ENSG00000225697	1354.99	0.931463	0.181373	4.63226e-08	6.29096e-07	ENSG00000225697	SLC26A6	solute carrier family 26 member 6 [Source:HGNC Symbol;Acc:HGNC:14472]
ENSG00000261609	5607.91	0.7399	0.142037	4.64784e-08	6.30754e-07	ENSG00000261609	GAN	gigaxonin [Source:HGNC Symbol;Acc:HGNC:4137]
ENSG00000108509	1381.28	0.729175	0.139891	4.68355e-08	6.35141e-07	ENSG00000108509	CAMTA2	calmodulin binding transcription activator 2 [Source:HGNC Symbol;Acc:HGNC:18807]
ENSG00000270231	400.889	1.23642	0.244925	4.74699e-08	6.43279e-07	ENSG00000270231	NBPF8	NBPF member 8 [Source:HGNC Symbol;Acc:HGNC:31990]
ENSG00000261556	138.622	-1.74946	0.351561	4.76264e-08	6.44933e-07	ENSG00000261556	SMG1P7	SMG1 pseudogene 7 [Source:HGNC Symbol;Acc:HGNC:49864]
ENSG00000076716	1613.2	-0.777303	0.149881	4.77747e-08	6.46475e-07	ENSG00000076716	GPC4	glypican 4 [Source:HGNC Symbol;Acc:HGNC:4452]
ENSG00000081277	6394.1	0.733876	0.140944	4.81518e-08	6.51108e-07	ENSG00000081277	PKP1	plakophilin 1 [Source:HGNC Symbol;Acc:HGNC:9023]
ENSG00000260630	187.809	1.56112	0.31291	4.89141e-08	6.6094e-07	ENSG00000260630	SNAI3-AS1	SNAI3 antisense RNA 1 [Source:HGNC Symbol;Acc:HGNC:28327]
ENSG00000152583	105.322	2.34824	0.476829	4.95314e-08	6.68798e-07	ENSG00000152583	SPARCL1	SPARC like 1 [Source:HGNC Symbol;Acc:HGNC:11220]
ENSG00000120262	2326.6	0.744008	0.143056	5.03313e-08	6.79111e-07	ENSG00000120262	CCDC170	coiled-coil domain containing 170 [Source:HGNC Symbol;Acc:HGNC:21177]
ENSG00000103978	2274.95	0.647607	0.123894	5.0375e-08	6.79212e-07	ENSG00000103978	TMEM87A	transmembrane protein 87A [Source:HGNC Symbol;Acc:HGNC:24522]
ENSG00000171044	154.179	1.52318	0.305442	5.06808e-08	6.82541e-07	ENSG00000171044	XKR6	XK related 6 [Source:HGNC Symbol;Acc:HGNC:27806]
ENSG00000091831	11377.1	-0.80896	0.156832	5.06947e-08	6.82541e-07	ENSG00000091831	ESR1	estrogen receptor 1 [Source:HGNC Symbol;Acc:HGNC:3467]
ENSG00000021300	1249.11	-0.792456	0.153378	5.07632e-08	6.82973e-07	ENSG00000021300	PLEKHB1	pleckstrin homology domain containing B1 [Source:HGNC Symbol;Acc:HGNC:19079]
ENSG00000111877	931.374	0.851569	0.1654	5.08101e-08	6.83113e-07	ENSG00000111877	MCM9	minichromosome maintenance 9 homologous recombination repair factor [Source:HGNC Symbol;Acc:HGNC:21484]
ENSG00000134247	4311.43	-0.733453	0.142171	5.15519e-08	6.92591e-07	ENSG00000134247	PTGFRN	prostaglandin F2 receptor inhibitor [Source:HGNC Symbol;Acc:HGNC:9601]
ENSG00000196517	1206.99	0.796602	0.154283	5.1771e-08	6.95035e-07	ENSG00000196517	SLC6A9	solute carrier family 6 member 9 [Source:HGNC Symbol;Acc:HGNC:11056]
ENSG00000108828	8317.88	0.667259	0.128636	5.20865e-08	6.98771e-07	ENSG00000108828	VAT1	vesicle amine transport 1 [Source:HGNC Symbol;Acc:HGNC:16919]
ENSG00000110917	7892.78	-0.632311	0.120904	5.23127e-08	7.01304e-07	ENSG00000110917	MLEC	malectin [Source:HGNC Symbol;Acc:HGNC:28973]
ENSG00000047578	2051.28	0.689469	0.131587	5.35212e-08	7.16992e-07	ENSG00000047578	KIAA0556	KIAA0556 [Source:HGNC Symbol;Acc:HGNC:29068]
ENSG00000102763	713.824	0.910538	0.178056	5.41143e-08	7.24421e-07	ENSG00000102763	VWA8	von Willebrand factor A domain containing 8 [Source:HGNC Symbol;Acc:HGNC:29071]
ENSG00000152904	1755.85	0.668303	0.128349	5.41867e-08	7.24873e-07	ENSG00000152904	GGPS1	geranylgeranyl diphosphate synthase 1 [Source:HGNC Symbol;Acc:HGNC:4249]
ENSG00000101193	9358.73	-0.574704	0.109903	5.48591e-08	7.33345e-07	ENSG00000101193	GID8	GID complex subunit 8 homolog [Source:HGNC Symbol;Acc:HGNC:15857]
ENSG00000188566	2083.11	0.713218	0.137446	5.49599e-08	7.34169e-07	ENSG00000188566	NDOR1	NADPH dependent diflavin oxidoreductase 1 [Source:HGNC Symbol;Acc:HGNC:29838]
ENSG00000164751	911.11	-0.796343	0.154709	5.57712e-08	7.44476e-07	ENSG00000164751	PEX2	peroxisomal biogenesis factor 2 [Source:HGNC Symbol;Acc:HGNC:9717]
ENSG00000137331	2885.75	0.839408	0.163376	5.63281e-08	7.51375e-07	ENSG00000137331	IER3	immediate early response 3 [Source:HGNC Symbol;Acc:HGNC:5392]
ENSG00000126767	1945.8	-0.72952	0.140622	5.63712e-08	7.51416e-07	ENSG00000126767	ELK1	ETS transcription factor ELK1 [Source:HGNC Symbol;Acc:HGNC:3321]
ENSG00000138246	3255.39	0.805965	0.156657	5.6497e-08	7.52558e-07	ENSG00000138246	DNAJC13	DnaJ heat shock protein family (Hsp40) member C13 [Source:HGNC Symbol;Acc:HGNC:30343]
ENSG00000133937	290.723	-1.2684	0.253639	5.69925e-08	7.58619e-07	ENSG00000133937	GSC	goosecoid homeobox [Source:HGNC Symbol;Acc:HGNC:4612]
ENSG00000049883	490.179	1.09423	0.216891	5.75028e-08	7.64868e-07	ENSG00000049883	PTCD2	pentatricopeptide repeat domain 2 [Source:HGNC Symbol;Acc:HGNC:25734]
ENSG00000214944	889.795	0.849385	0.165792	5.77427e-08	7.67515e-07	ENSG00000214944	ARHGEF28	Rho guanine nucleotide exchange factor 28 [Source:HGNC Symbol;Acc:HGNC:30322]
ENSG00000124766	9924.83	-0.678103	0.12967	5.78324e-08	7.68164e-07	ENSG00000124766	SOX4	SRY-box transcription factor 4 [Source:HGNC Symbol;Acc:HGNC:11200]
ENSG00000163872	1664.52	0.715253	0.138163	5.8552e-08	7.7717e-07	ENSG00000163872	YEATS2	YEATS domain containing 2 [Source:HGNC Symbol;Acc:HGNC:25489]
ENSG00000150201	83.8719	2.58304	0.528816	5.9116e-08	7.84102e-07	ENSG00000150201	FXYD4	FXYD domain containing ion transport regulator 4 [Source:HGNC Symbol;Acc:HGNC:4028]
ENSG00000184661	532.122	-0.988168	0.195066	5.9685e-08	7.9109e-07	ENSG00000184661	CDCA2	cell division cycle associated 2 [Source:HGNC Symbol;Acc:HGNC:14623]
ENSG00000172888	1803.87	0.808896	0.157609	5.98756e-08	7.93055e-07	ENSG00000172888	ZNF621	zinc finger protein 621 [Source:HGNC Symbol;Acc:HGNC:24787]
ENSG00000138757	3329.56	-0.879231	0.172444	6.06316e-08	8.02502e-07	ENSG00000138757	G3BP2	G3BP stress granule assembly factor 2 [Source:HGNC Symbol;Acc:HGNC:30291]
ENSG00000101150	15515.7	0.538021	0.102264	6.13762e-08	8.11785e-07	ENSG00000101150	TPD52L2	TPD52 like 2 [Source:HGNC Symbol;Acc:HGNC:12007]
ENSG00000154217	2432.9	-0.681863	0.131672	6.20065e-08	8.18965e-07	ENSG00000154217	PITPNC1	phosphatidylinositol transfer protein cytoplasmic 1 [Source:HGNC Symbol;Acc:HGNC:21045]
ENSG00000267321	204.036	-1.40641	0.283434	6.19688e-08	8.18965e-07	ENSG00000267321	SNHG30	small nucleolar RNA host gene 30 [Source:HGNC Symbol;Acc:HGNC:52836]
ENSG00000198133	651.636	-0.93712	0.185488	6.25915e-08	8.26111e-07	ENSG00000198133	TMEM229B	transmembrane protein 229B [Source:HGNC Symbol;Acc:HGNC:20130]
ENSG00000161179	3163.63	0.607083	0.116473	6.30973e-08	8.32201e-07	ENSG00000161179	YDJC	YdjC chitooligosaccharide deacetylase homolog [Source:HGNC Symbol;Acc:HGNC:27158]
ENSG00000152061	1012.53	0.832477	0.162821	6.33208e-08	8.34562e-07	ENSG00000152061	RABGAP1L	RAB GTPase activating protein 1 like [Source:HGNC Symbol;Acc:HGNC:24663]
ENSG00000243317	3302.14	-0.635765	0.122183	6.36805e-08	8.38713e-07	ENSG00000243317	STMP1	short transmembrane mitochondrial protein 1 [Source:HGNC Symbol;Acc:HGNC:41909]
ENSG00000140830	1580.03	0.797374	0.155116	6.38013e-08	8.39714e-07	ENSG00000140830	TXNL4B	thioredoxin like 4B [Source:HGNC Symbol;Acc:HGNC:26041]
ENSG00000185585	323.717	-1.14254	0.228146	6.39119e-08	8.40581e-07	ENSG00000185585	OLFML2A	olfactomedin like 2A [Source:HGNC Symbol;Acc:HGNC:27270]
ENSG00000150403	2503.47	0.683576	0.132046	6.40401e-08	8.41676e-07	ENSG00000150403	TMCO3	transmembrane and coiled-coil domains 3 [Source:HGNC Symbol;Acc:HGNC:20329]
ENSG00000135297	1251.88	0.743267	0.144521	6.45576e-08	8.47884e-07	ENSG00000135297	MTO1	mitochondrial tRNA translation optimization 1 [Source:HGNC Symbol;Acc:HGNC:19261]
ENSG00000100526	1206.25	-0.760686	0.148353	6.69137e-08	8.78213e-07	ENSG00000100526	CDKN3	cyclin dependent kinase inhibitor 3 [Source:HGNC Symbol;Acc:HGNC:1791]
ENSG00000143742	8955.67	-0.549193	0.105764	6.71576e-08	8.80798e-07	ENSG00000143742	SRP9	signal recognition particle 9 [Source:HGNC Symbol;Acc:HGNC:11304]
ENSG00000149136	4247.69	-0.66655	0.128955	6.76759e-08	8.86976e-07	ENSG00000149136	SSRP1	structure specific recognition protein 1 [Source:HGNC Symbol;Acc:HGNC:11327]
ENSG00000167272	1287.13	-0.826796	0.162361	6.8423e-08	8.96141e-07	ENSG00000167272	POP5	POP5 homolog, ribonuclease P/MRP subunit [Source:HGNC Symbol;Acc:HGNC:17689]
ENSG00000125398	819.354	0.902806	0.178337	7.1381e-08	9.34229e-07	ENSG00000125398	SOX9	SRY-box transcription factor 9 [Source:HGNC Symbol;Acc:HGNC:11204]
ENSG00000137492	1933.92	-0.781395	0.153023	7.16347e-08	9.36896e-07	ENSG00000137492	THAP12	THAP domain containing 12 [Source:HGNC Symbol;Acc:HGNC:9440]
ENSG00000112742	984.69	-0.824032	0.161958	7.19701e-08	9.40626e-07	ENSG00000112742	TTK	TTK protein kinase [Source:HGNC Symbol;Acc:HGNC:12401]
ENSG00000155508	3639.53	-0.602692	0.11623	7.32854e-08	9.5715e-07	ENSG00000155508	CNOT8	CCR4-NOT transcription complex subunit 8 [Source:HGNC Symbol;Acc:HGNC:9207]
ENSG00000179148	253.39	1.37401	0.278296	7.39079e-08	9.64609e-07	ENSG00000179148	ALOXE3	arachidonate lipoxygenase 3 [Source:HGNC Symbol;Acc:HGNC:13743]
ENSG00000213853	28025.5	-0.579456	0.111633	7.56718e-08	9.86943e-07	ENSG00000213853	EMP2	epithelial membrane protein 2 [Source:HGNC Symbol;Acc:HGNC:3334]
ENSG00000182871	8344.41	-0.606088	0.117107	7.69015e-08	1.00228e-06	ENSG00000182871	COL18A1	collagen type XVIII alpha 1 chain [Source:HGNC Symbol;Acc:HGNC:2195]
ENSG00000178913	7178.09	-0.602346	0.116494	7.79132e-08	1.01476e-06	ENSG00000178913	TAF7	TATA-box binding protein associated factor 7 [Source:HGNC Symbol;Acc:HGNC:11541]
ENSG00000161904	4106.33	0.582546	0.11234	7.86139e-08	1.02318e-06	ENSG00000161904	LEMD2	LEM domain nuclear envelope protein 2 [Source:HGNC Symbol;Acc:HGNC:21244]
ENSG00000275131	255.171	1.36542	0.277414	7.97992e-08	1.03789e-06	ENSG00000275131	AC241952.2	phosphodiesterase 4D interacting protein (PDE4DIP) pseudogene
ENSG00000135451	1775.44	-0.774487	0.151749	8.01339e-08	1.04152e-06	ENSG00000135451	TROAP	trophinin associated protein [Source:HGNC Symbol;Acc:HGNC:12327]
ENSG00000165689	2199.75	0.676272	0.131717	8.15464e-08	1.05914e-06	ENSG00000165689	ENTR1	endosome associated trafficking regulator 1 [Source:HGNC Symbol;Acc:HGNC:10667]
ENSG00000167513	5195.75	-0.646774	0.12578	8.19879e-08	1.06414e-06	ENSG00000167513	CDT1	chromatin licensing and DNA replication factor 1 [Source:HGNC Symbol;Acc:HGNC:24576]
ENSG00000273576	54.8237	2.57785	0.534911	8.21529e-08	1.06554e-06	ENSG00000273576	AC009283.1	novel transcript
ENSG00000091129	10070.6	-0.711235	0.140772	8.28511e-08	1.07386e-06	ENSG00000091129	NRCAM	neuronal cell adhesion molecule [Source:HGNC Symbol;Acc:HGNC:7994]
ENSG00000102879	481.486	-0.977498	0.195247	8.33206e-08	1.0792e-06	ENSG00000102879	CORO1A	coronin 1A [Source:HGNC Symbol;Acc:HGNC:2252]
ENSG00000254416	266.64	1.23162	0.249536	8.42048e-08	1.0899e-06	ENSG00000254416	LINC02732	long intergenic non-protein coding RNA 2732 [Source:HGNC Symbol;Acc:HGNC:54249]
ENSG00000075702	2787.46	0.700218	0.136963	8.54502e-08	1.10525e-06	ENSG00000075702	WDR62	WD repeat domain 62 [Source:HGNC Symbol;Acc:HGNC:24502]
ENSG00000124275	1145.27	0.871184	0.172926	8.64946e-08	1.11799e-06	ENSG00000124275	MTRR	5-methyltetrahydrofolate-homocysteine methyltransferase reductase [Source:HGNC Symbol;Acc:HGNC:7473]
ENSG00000183597	698.6	0.903805	0.179969	8.74803e-08	1.12995e-06	ENSG00000183597	TANGO2	transport and golgi organization 2 homolog [Source:HGNC Symbol;Acc:HGNC:25439]
ENSG00000186594	331.678	1.19866	0.242877	8.85251e-08	1.14266e-06	ENSG00000186594	MIR22HG	MIR22 host gene [Source:HGNC Symbol;Acc:HGNC:28219]
ENSG00000108947	432.621	-1.03317	0.207826	8.89374e-08	1.1472e-06	ENSG00000108947	EFNB3	ephrin B3 [Source:HGNC Symbol;Acc:HGNC:3228]
ENSG00000171262	1353.76	-0.707067	0.138714	8.93381e-08	1.15157e-06	ENSG00000171262	FAM98B	family with sequence similarity 98 member B [Source:HGNC Symbol;Acc:HGNC:26773]
ENSG00000183579	742.478	-0.860459	0.170946	8.97792e-08	1.15646e-06	ENSG00000183579	ZNRF3	zinc and ring finger 3 [Source:HGNC Symbol;Acc:HGNC:18126]
ENSG00000104472	2127.84	-0.648575	0.126471	9.01627e-08	1.1606e-06	ENSG00000104472	CHRAC1	chromatin accessibility complex subunit 1 [Source:HGNC Symbol;Acc:HGNC:13544]
ENSG00000102144	17856.6	-0.658655	0.129554	9.04432e-08	1.16342e-06	ENSG00000102144	PGK1	phosphoglycerate kinase 1 [Source:HGNC Symbol;Acc:HGNC:8896]
ENSG00000110107	6931.34	-0.5656	0.109678	9.06601e-08	1.16541e-06	ENSG00000110107	PRPF19	pre-mRNA processing factor 19 [Source:HGNC Symbol;Acc:HGNC:17896]
ENSG00000123342	217.432	1.78068	0.368404	9.26029e-08	1.18957e-06	ENSG00000123342	MMP19	matrix metallopeptidase 19 [Source:HGNC Symbol;Acc:HGNC:7165]
ENSG00000178947	140.864	-1.5875	0.327063	9.44586e-08	1.21257e-06	ENSG00000178947	SMIM10L2A	small integral membrane protein 10 like 2A [Source:HGNC Symbol;Acc:HGNC:34499]
ENSG00000137210	1966.74	-0.769853	0.152186	9.4617e-08	1.21378e-06	ENSG00000137210	TMEM14B	transmembrane protein 14B [Source:HGNC Symbol;Acc:HGNC:21384]
ENSG00000148225	264.043	1.18381	0.240384	9.4977e-08	1.21756e-06	ENSG00000148225	WDR31	WD repeat domain 31 [Source:HGNC Symbol;Acc:HGNC:21421]
ENSG00000116922	851.437	0.831465	0.165097	9.51413e-08	1.21883e-06	ENSG00000116922	C1orf109	chromosome 1 open reading frame 109 [Source:HGNC Symbol;Acc:HGNC:26039]
ENSG00000213468	97.0444	1.92513	0.399491	9.52552e-08	1.21946e-06	ENSG00000213468	FIRRE	firre intergenic repeating RNA element [Source:HGNC Symbol;Acc:HGNC:49627]
ENSG00000083223	1664.81	0.834282	0.165409	9.54549e-08	1.22118e-06	ENSG00000083223	TUT7	terminal uridylyl transferase 7 [Source:HGNC Symbol;Acc:HGNC:25817]
ENSG00000142961	534.67	0.934792	0.187099	9.55226e-08	1.22122e-06	ENSG00000142961	MOB3C	MOB kinase activator 3C [Source:HGNC Symbol;Acc:HGNC:29800]
ENSG00000075234	554.559	0.944694	0.189028	9.56324e-08	1.22153e-06	ENSG00000075234	TTC38	tetratricopeptide repeat domain 38 [Source:HGNC Symbol;Acc:HGNC:26082]
ENSG00000187325	1469.11	-0.734776	0.144919	9.56776e-08	1.22153e-06	ENSG00000187325	TAF9B	TATA-box binding protein associated factor 9b [Source:HGNC Symbol;Acc:HGNC:17306]
ENSG00000114648	1104.57	0.807337	0.160092	9.73633e-08	1.24221e-06	ENSG00000114648	KLHL18	kelch like family member 18 [Source:HGNC Symbol;Acc:HGNC:29120]
ENSG00000160752	3250.05	0.610241	0.118825	9.78567e-08	1.24766e-06	ENSG00000160752	FDPS	farnesyl diphosphate synthase [Source:HGNC Symbol;Acc:HGNC:3631]
ENSG00000108604	22668.7	-0.539787	0.104727	9.83651e-08	1.25329e-06	ENSG00000108604	SMARCD2	SWI/SNF related, matrix associated, actin dependent regulator of chromatin, subfamily d, member 2 [Source:HGNC Symbol;Acc:HGNC:11107]
ENSG00000204389	10611.6	0.541931	0.104875	9.88833e-08	1.25869e-06	ENSG00000204389	HSPA1A	heat shock protein family A (Hsp70) member 1A [Source:HGNC Symbol;Acc:HGNC:5232]
ENSG00000160131	1864.54	-0.665505	0.13052	9.89238e-08	1.25869e-06	ENSG00000160131	VMA21	vacuolar ATPase assembly factor VMA21 [Source:HGNC Symbol;Acc:HGNC:22082]
ENSG00000214975	289.873	1.30574	0.267146	9.98875e-08	1.26924e-06	ENSG00000214975	PPIAP29	peptidylprolyl isomerase A pseudogene 29 [Source:HGNC Symbol;Acc:HGNC:43021]
ENSG00000126016	631.81	-0.993181	0.20012	9.98306e-08	1.26924e-06	ENSG00000126016	AMOT	angiomotin [Source:HGNC Symbol;Acc:HGNC:17810]
ENSG00000113971	300.005	1.30162	0.266478	1.02226e-07	1.29807e-06	ENSG00000113971	NPHP3	nephrocystin 3 [Source:HGNC Symbol;Acc:HGNC:7907]
ENSG00000166226	10319.3	-0.569326	0.111358	1.02386e-07	1.29922e-06	ENSG00000166226	CCT2	chaperonin containing TCP1 subunit 2 [Source:HGNC Symbol;Acc:HGNC:1615]
ENSG00000072682	1715.38	0.718474	0.141724	1.02637e-07	1.30152e-06	ENSG00000072682	P4HA2	prolyl 4-hydroxylase subunit alpha 2 [Source:HGNC Symbol;Acc:HGNC:8547]
ENSG00000104859	2689.4	0.881438	0.176463	1.02738e-07	1.30192e-06	ENSG00000104859	CLASRP	CLK4 associating serine/arginine rich protein [Source:HGNC Symbol;Acc:HGNC:17731]
ENSG00000083750	418.622	0.997287	0.201011	1.02815e-07	1.30203e-06	ENSG00000083750	RRAGB	Ras related GTP binding B [Source:HGNC Symbol;Acc:HGNC:19901]
ENSG00000121898	51.1432	2.62568	0.549671	1.03761e-07	1.31312e-06	ENSG00000121898	CPXM2	carboxypeptidase X, M14 family member 2 [Source:HGNC Symbol;Acc:HGNC:26977]
ENSG00000119686	989.042	0.813328	0.161866	1.04448e-07	1.32092e-06	ENSG00000119686	FLVCR2	FLVCR heme transporter 2 [Source:HGNC Symbol;Acc:HGNC:20105]
ENSG00000087995	4100.94	0.63851	0.125416	1.04523e-07	1.32098e-06	ENSG00000087995	METTL2A	methyltransferase like 2A [Source:HGNC Symbol;Acc:HGNC:25755]
ENSG00000112893	2831.21	0.876045	0.175326	1.0523e-07	1.32901e-06	ENSG00000112893	MAN2A1	mannosidase alpha class 2A member 1 [Source:HGNC Symbol;Acc:HGNC:6824]
ENSG00000118961	860.137	0.8284	0.165174	1.0611e-07	1.33923e-06	ENSG00000118961	LDAH	lipid droplet associated hydrolase [Source:HGNC Symbol;Acc:HGNC:26145]
ENSG00000128165	234.417	1.35883	0.279086	1.06207e-07	1.33956e-06	ENSG00000128165	ADM2	adrenomedullin 2 [Source:HGNC Symbol;Acc:HGNC:28898]
ENSG00000188185	431.755	0.972646	0.196109	1.07502e-07	1.35497e-06	ENSG00000188185	LINC00265	long intergenic non-protein coding RNA 265 [Source:HGNC Symbol;Acc:HGNC:28019]
ENSG00000101888	441.121	-1.0958	0.222917	1.08385e-07	1.36519e-06	ENSG00000101888	NXT2	nuclear transport factor 2 like export factor 2 [Source:HGNC Symbol;Acc:HGNC:18151]
ENSG00000088298	1113.37	0.780162	0.155079	1.08558e-07	1.36644e-06	ENSG00000088298	EDEM2	ER degradation enhancing alpha-mannosidase like protein 2 [Source:HGNC Symbol;Acc:HGNC:15877]
ENSG00000173141	4317.66	-0.677812	0.133436	1.09374e-07	1.3758e-06	ENSG00000173141	MRPL57	mitochondrial ribosomal protein L57 [Source:HGNC Symbol;Acc:HGNC:14514]
ENSG00000173456	1785.95	-0.769062	0.153756	1.10323e-07	1.38681e-06	ENSG00000173456	RNF26	ring finger protein 26 [Source:HGNC Symbol;Acc:HGNC:14646]
ENSG00000177889	4474.11	-0.574864	0.112241	1.10664e-07	1.39016e-06	ENSG00000177889	UBE2N	ubiquitin conjugating enzyme E2 N [Source:HGNC Symbol;Acc:HGNC:12492]
ENSG00000117533	443.008	0.954726	0.192956	1.17869e-07	1.47868e-06	ENSG00000117533	VAMP4	vesicle associated membrane protein 4 [Source:HGNC Symbol;Acc:HGNC:12645]
ENSG00000163349	12183.1	-0.76544	0.152691	1.17863e-07	1.47868e-06	ENSG00000163349	HIPK1	homeodomain interacting protein kinase 1 [Source:HGNC Symbol;Acc:HGNC:19006]
ENSG00000183978	1504.07	-0.702399	0.139191	1.1842e-07	1.4846e-06	ENSG00000183978	COA3	cytochrome c oxidase assembly factor 3 [Source:HGNC Symbol;Acc:HGNC:24990]
ENSG00000050405	1137.72	0.880338	0.177183	1.21062e-07	1.51671e-06	ENSG00000050405	LIMA1	LIM domain and actin binding 1 [Source:HGNC Symbol;Acc:HGNC:24636]
ENSG00000129028	276.565	-1.17336	0.240888	1.23828e-07	1.55033e-06	ENSG00000129028	THAP10	THAP domain containing 10 [Source:HGNC Symbol;Acc:HGNC:23193]
ENSG00000008283	20252.4	0.57193	0.11206	1.24797e-07	1.56142e-06	ENSG00000008283	CYB561	cytochrome b561 [Source:HGNC Symbol;Acc:HGNC:2571]
ENSG00000048392	3091.63	-0.747583	0.149152	1.26404e-07	1.58048e-06	ENSG00000048392	RRM2B	ribonucleotide reductase regulatory TP53 inducible subunit M2B [Source:HGNC Symbol;Acc:HGNC:17296]
ENSG00000211460	4569.51	-0.599573	0.117994	1.27909e-07	1.59609e-06	ENSG00000211460	TSN	translin [Source:HGNC Symbol;Acc:HGNC:12379]
ENSG00000140319	9106.94	-0.653162	0.129417	1.27747e-07	1.59609e-06	ENSG00000140319	SRP14	signal recognition particle 14 [Source:HGNC Symbol;Acc:HGNC:11299]
ENSG00000181274	1007.52	-0.733856	0.146292	1.27856e-07	1.59609e-06	ENSG00000181274	FRAT2	FRAT regulator of WNT signaling pathway 2 [Source:HGNC Symbol;Acc:HGNC:16048]
ENSG00000142687	2802.09	0.622726	0.122205	1.28063e-07	1.59696e-06	ENSG00000142687	KIAA0319L	KIAA0319 like [Source:HGNC Symbol;Acc:HGNC:30071]
ENSG00000147854	1329.44	0.718341	0.142922	1.28774e-07	1.60475e-06	ENSG00000147854	UHRF2	ubiquitin like with PHD and ring finger domains 2 [Source:HGNC Symbol;Acc:HGNC:12557]
ENSG00000186918	1055.57	-0.844888	0.170148	1.28983e-07	1.6063e-06	ENSG00000186918	ZNF395	zinc finger protein 395 [Source:HGNC Symbol;Acc:HGNC:18737]
ENSG00000143553	1485.32	-0.697896	0.138738	1.30043e-07	1.61842e-06	ENSG00000143553	SNAPIN	SNAP associated protein [Source:HGNC Symbol;Acc:HGNC:17145]
ENSG00000166004	545.221	1.03631	0.211348	1.30427e-07	1.62212e-06	ENSG00000166004	CEP295	centrosomal protein 295 [Source:HGNC Symbol;Acc:HGNC:29366]
ENSG00000100632	6943.03	-0.617487	0.121823	1.30523e-07	1.62224e-06	ENSG00000100632	ERH	ERH mRNA splicing and mitosis factor [Source:HGNC Symbol;Acc:HGNC:3447]
ENSG00000160014	12019	-0.5753	0.113262	1.32513e-07	1.64588e-06	ENSG00000160014	CALM3	calmodulin 3 [Source:HGNC Symbol;Acc:HGNC:1449]
ENSG00000165244	1435.29	-0.828801	0.166841	1.33445e-07	1.65636e-06	ENSG00000165244	ZNF367	zinc finger protein 367 [Source:HGNC Symbol;Acc:HGNC:18320]
ENSG00000072506	4435.47	-0.582021	0.114526	1.33932e-07	1.66131e-06	ENSG00000072506	HSD17B10	hydroxysteroid 17-beta dehydrogenase 10 [Source:HGNC Symbol;Acc:HGNC:4800]
ENSG00000186056	128.596	1.68464	0.353056	1.35043e-07	1.67389e-06	ENSG00000186056	MATN1-AS1	MATN1 antisense RNA 1 [Source:HGNC Symbol;Acc:HGNC:40364]
ENSG00000040531	785.421	0.810281	0.162848	1.35125e-07	1.67389e-06	ENSG00000040531	CTNS	cystinosin, lysosomal cystine transporter [Source:HGNC Symbol;Acc:HGNC:2518]
ENSG00000278882	127.45	1.71738	0.360499	1.3626e-07	1.68573e-06	None	None	None
ENSG00000133398	2420.1	0.621846	0.12311	1.36233e-07	1.68573e-06	ENSG00000133398	MED10	mediator complex subunit 10 [Source:HGNC Symbol;Acc:HGNC:28760]
ENSG00000243554	403.239	0.984016	0.200688	1.40605e-07	1.73833e-06	ENSG00000243554	AC004967.1	CCZ1 homolog, vacuolar protein trafficking and biogenesis associated (CCZ1) pseudogene
ENSG00000170745	307.518	-1.13619	0.234179	1.41997e-07	1.75439e-06	ENSG00000170745	KCNS3	potassium voltage-gated channel modifier subfamily S member 3 [Source:HGNC Symbol;Acc:HGNC:6302]
ENSG00000176046	90.459	1.97932	0.41816	1.42294e-07	1.7569e-06	ENSG00000176046	NUPR1	nuclear protein 1, transcriptional regulator [Source:HGNC Symbol;Acc:HGNC:29990]
ENSG00000259956	2790.53	-0.734831	0.147175	1.42703e-07	1.76079e-06	ENSG00000259956	RBM15B	RNA binding motif protein 15B [Source:HGNC Symbol;Acc:HGNC:24303]
ENSG00000112312	1342.07	-0.702675	0.140553	1.49533e-07	1.84385e-06	ENSG00000112312	GMNN	geminin DNA replication inhibitor [Source:HGNC Symbol;Acc:HGNC:17493]
ENSG00000128944	1253.23	-0.742671	0.149055	1.50525e-07	1.85486e-06	ENSG00000128944	KNSTRN	kinetochore localized astrin (SPAG5) binding protein [Source:HGNC Symbol;Acc:HGNC:30767]
ENSG00000120370	532.746	0.911875	0.185581	1.50808e-07	1.85713e-06	ENSG00000120370	GORAB	golgin, RAB6 interacting [Source:HGNC Symbol;Acc:HGNC:25676]
ENSG00000059573	3910.33	-0.629701	0.125087	1.5107e-07	1.85913e-06	ENSG00000059573	ALDH18A1	aldehyde dehydrogenase 18 family member A1 [Source:HGNC Symbol;Acc:HGNC:9722]
ENSG00000116497	825.038	-0.78041	0.15726	1.51678e-07	1.86539e-06	ENSG00000116497	S100PBP	S100P binding protein [Source:HGNC Symbol;Acc:HGNC:25768]
ENSG00000115020	1236.37	0.832586	0.168301	1.52387e-07	1.87288e-06	ENSG00000115020	PIKFYVE	phosphoinositide kinase, FYVE-type zinc finger containing [Source:HGNC Symbol;Acc:HGNC:23785]
ENSG00000129946	360.76	1.29077	0.268592	1.53119e-07	1.88064e-06	ENSG00000129946	SHC2	SHC adaptor protein 2 [Source:HGNC Symbol;Acc:HGNC:29869]
ENSG00000184900	11169.2	-0.593118	0.117552	1.54733e-07	1.89923e-06	ENSG00000184900	SUMO3	small ubiquitin like modifier 3 [Source:HGNC Symbol;Acc:HGNC:11124]
ENSG00000171159	3576.05	-0.667791	0.133333	1.55836e-07	1.91151e-06	ENSG00000171159	C9orf16	chromosome 9 open reading frame 16 [Source:HGNC Symbol;Acc:HGNC:17823]
ENSG00000136152	1608.92	0.664307	0.132481	1.56379e-07	1.91692e-06	ENSG00000136152	COG3	component of oligomeric golgi complex 3 [Source:HGNC Symbol;Acc:HGNC:18619]
ENSG00000234545	899.695	0.793849	0.1603	1.57177e-07	1.92473e-06	ENSG00000234545	FAM133B	family with sequence similarity 133 member B [Source:HGNC Symbol;Acc:HGNC:28629]
ENSG00000143621	7332.25	-0.578114	0.114707	1.57222e-07	1.92473e-06	ENSG00000143621	ILF2	interleukin enhancer binding factor 2 [Source:HGNC Symbol;Acc:HGNC:6037]
ENSG00000178966	777.198	-0.813882	0.164729	1.57751e-07	1.92995e-06	ENSG00000178966	RMI1	RecQ mediated genome instability 1 [Source:HGNC Symbol;Acc:HGNC:25764]
ENSG00000108819	5477.64	-0.597324	0.118594	1.58626e-07	1.9394e-06	ENSG00000108819	PPP1R9B	protein phosphatase 1 regulatory subunit 9B [Source:HGNC Symbol;Acc:HGNC:9298]
ENSG00000063587	566.016	-0.987609	0.202672	1.59057e-07	1.9434e-06	ENSG00000063587	ZNF275	zinc finger protein 275 [Source:HGNC Symbol;Acc:HGNC:13069]
ENSG00000137563	1433.41	-0.704087	0.141179	1.59629e-07	1.94911e-06	ENSG00000137563	GGH	gamma-glutamyl hydrolase [Source:HGNC Symbol;Acc:HGNC:4248]
ENSG00000073350	23407.9	0.631005	0.125576	1.61384e-07	1.96926e-06	ENSG00000073350	LLGL2	LLGL scribble cell polarity complex component 2 [Source:HGNC Symbol;Acc:HGNC:6629]
ENSG00000133710	90.0771	2.0837	0.443743	1.6175e-07	1.97245e-06	ENSG00000133710	SPINK5	serine peptidase inhibitor Kazal type 5 [Source:HGNC Symbol;Acc:HGNC:15464]
ENSG00000172183	1443.51	0.838348	0.170205	1.65062e-07	2.01153e-06	ENSG00000172183	ISG20	interferon stimulated exonuclease gene 20 [Source:HGNC Symbol;Acc:HGNC:6130]
ENSG00000172932	3817.63	0.836312	0.169821	1.69796e-07	2.06787e-06	ENSG00000172932	ANKRD13D	ankyrin repeat domain 13D [Source:HGNC Symbol;Acc:HGNC:27880]
ENSG00000257829	47.9275	2.73528	0.584446	1.70342e-07	2.07318e-06	ENSG00000257829	AC121757.1	novel transcript, antisense to KRT86
ENSG00000133142	10991.5	-0.630492	0.125718	1.70823e-07	2.07768e-06	ENSG00000133142	TCEAL4	transcription elongation factor A like 4 [Source:HGNC Symbol;Acc:HGNC:26121]
ENSG00000143217	1166.67	0.716919	0.144756	1.71147e-07	2.08027e-06	ENSG00000143217	NECTIN4	nectin cell adhesion molecule 4 [Source:HGNC Symbol;Acc:HGNC:19688]
ENSG00000113396	959.127	0.752052	0.151859	1.74201e-07	2.11603e-06	ENSG00000113396	SLC27A6	solute carrier family 27 member 6 [Source:HGNC Symbol;Acc:HGNC:11000]
ENSG00000130702	21723.3	0.707996	0.143939	1.75232e-07	2.12717e-06	ENSG00000130702	LAMA5	laminin subunit alpha 5 [Source:HGNC Symbol;Acc:HGNC:6485]
ENSG00000135622	442.347	1.10108	0.228247	1.75575e-07	2.12996e-06	ENSG00000135622	SEMA4F	ssemaphorin 4F [Source:HGNC Symbol;Acc:HGNC:10734]
ENSG00000189050	1613.99	0.776598	0.157412	1.75986e-07	2.13218e-06	ENSG00000189050	RNFT1	ring finger protein, transmembrane 1 [Source:HGNC Symbol;Acc:HGNC:30206]
ENSG00000134717	2269.19	-0.62789	0.125256	1.75946e-07	2.13218e-06	ENSG00000134717	BTF3L4	basic transcription factor 3 like 4 [Source:HGNC Symbol;Acc:HGNC:30547]
ENSG00000178761	623.327	0.912707	0.186969	1.77528e-07	2.14947e-06	ENSG00000178761	FAM219B	family with sequence similarity 219 member B [Source:HGNC Symbol;Acc:HGNC:24695]
ENSG00000164649	580.35	-0.90281	0.184966	1.78196e-07	2.15617e-06	ENSG00000164649	CDCA7L	cell division cycle associated 7 like [Source:HGNC Symbol;Acc:HGNC:30777]
ENSG00000100714	4544.66	-0.632207	0.12646	1.7999e-07	2.17647e-06	ENSG00000100714	MTHFD1	methylenetetrahydrofolate dehydrogenase, cyclohydrolase and formyltetrahydrofolate synthetase 1 [Source:HGNC Symbol;Acc:HGNC:7432]
ENSG00000158290	2380.88	-0.635981	0.127249	1.80388e-07	2.17989e-06	ENSG00000158290	CUL4B	cullin 4B [Source:HGNC Symbol;Acc:HGNC:2555]
ENSG00000102265	3756.94	-0.628244	0.1253	1.81563e-07	2.19267e-06	ENSG00000102265	TIMP1	TIMP metallopeptidase inhibitor 1 [Source:HGNC Symbol;Acc:HGNC:11820]
ENSG00000157851	144.519	-1.5388	0.325846	1.81849e-07	2.19471e-06	ENSG00000157851	DPYSL5	dihydropyrimidinase like 5 [Source:HGNC Symbol;Acc:HGNC:20637]
ENSG00000092098	1376.66	0.706808	0.1424	1.82257e-07	2.19822e-06	ENSG00000092098	RNF31	ring finger protein 31 [Source:HGNC Symbol;Acc:HGNC:16031]
ENSG00000159399	1817.67	-0.683773	0.137531	1.83173e-07	2.20785e-06	ENSG00000159399	HK2	hexokinase 2 [Source:HGNC Symbol;Acc:HGNC:4923]
ENSG00000213997	62.0599	2.27965	0.48893	1.85095e-07	2.22958e-06	ENSG00000213997	PGAM1P7	phosphoglycerate mutase 1 pseudogene 7 [Source:HGNC Symbol;Acc:HGNC:42454]
ENSG00000094916	11142	-0.794085	0.162032	1.88365e-07	2.26752e-06	ENSG00000094916	CBX5	chromobox 5 [Source:HGNC Symbol;Acc:HGNC:1555]
ENSG00000106484	1075.82	-0.73749	0.149452	1.92988e-07	2.32168e-06	ENSG00000106484	MEST	mesoderm specific transcript [Source:HGNC Symbol;Acc:HGNC:7028]
ENSG00000104524	1013.99	-0.745647	0.151239	1.93153e-07	2.32217e-06	ENSG00000104524	PYCR3	pyrroline-5-carboxylate reductase 3 [Source:HGNC Symbol;Acc:HGNC:25846]
ENSG00000205746	500.691	1.0717	0.222638	1.93417e-07	2.32385e-06	ENSG00000205746	AC126755.1	polycystic kidney disease 1 (autosomal dominant) (PKD1) pseudogene
ENSG00000076108	8669.81	0.587908	0.117313	1.93966e-07	2.32895e-06	ENSG00000076108	BAZ2A	bromodomain adjacent to zinc finger domain 2A [Source:HGNC Symbol;Acc:HGNC:962]
ENSG00000196476	394.925	1.09685	0.228034	1.9423e-07	2.33064e-06	ENSG00000196476	C20orf96	chromosome 20 open reading frame 96 [Source:HGNC Symbol;Acc:HGNC:16227]
ENSG00000137261	117.996	1.70348	0.362917	1.95343e-07	2.34249e-06	ENSG00000137261	KIAA0319	KIAA0319 [Source:HGNC Symbol;Acc:HGNC:21580]
ENSG00000110400	2589.87	-0.711175	0.143854	1.9554e-07	2.34336e-06	ENSG00000110400	NECTIN1	nectin cell adhesion molecule 1 [Source:HGNC Symbol;Acc:HGNC:9706]
ENSG00000111786	8397.96	-0.55382	0.11068	1.96175e-07	2.34946e-06	ENSG00000111786	SRSF9	serine and arginine rich splicing factor 9 [Source:HGNC Symbol;Acc:HGNC:10791]
ENSG00000119900	358.403	-1.05553	0.219703	1.97845e-07	2.36796e-06	ENSG00000119900	OGFRL1	opioid growth factor receptor like 1 [Source:HGNC Symbol;Acc:HGNC:21378]
ENSG00000011243	1810.63	0.727272	0.14735	1.98674e-07	2.37635e-06	ENSG00000011243	AKAP8L	A-kinase anchoring protein 8 like [Source:HGNC Symbol;Acc:HGNC:29857]
ENSG00000185324	4595.62	0.798503	0.161945	2.0047e-07	2.39631e-06	ENSG00000185324	CDK10	cyclin dependent kinase 10 [Source:HGNC Symbol;Acc:HGNC:1770]
ENSG00000125386	1672.38	0.686242	0.138451	2.01005e-07	2.40118e-06	ENSG00000125386	FAM193A	family with sequence similarity 193 member A [Source:HGNC Symbol;Acc:HGNC:16822]
ENSG00000137814	1266.62	0.710485	0.143786	2.02678e-07	2.41809e-06	ENSG00000137814	HAUS2	HAUS augmin like complex subunit 2 [Source:HGNC Symbol;Acc:HGNC:25530]
ENSG00000176912	65.9804	-2.33622	0.502558	2.02651e-07	2.41809e-06	ENSG00000176912	TYMSOS	TYMS opposite strand [Source:HGNC Symbol;Acc:HGNC:29553]
ENSG00000104147	238.997	-1.22224	0.257012	2.06249e-07	2.45912e-06	ENSG00000104147	OIP5	Opa interacting protein 5 [Source:HGNC Symbol;Acc:HGNC:20300]
ENSG00000169629	140.391	1.63381	0.348603	2.07466e-07	2.47206e-06	ENSG00000169629	RGPD8	RANBP2 like and GRIP domain containing 8 [Source:HGNC Symbol;Acc:HGNC:9849]
ENSG00000138434	5554.24	0.599687	0.120345	2.08815e-07	2.48656e-06	ENSG00000138434	ITPRID2	ITPR interacting domain containing 2 [Source:HGNC Symbol;Acc:HGNC:11319]
ENSG00000005007	9112.31	0.615889	0.123492	2.09264e-07	2.49033e-06	ENSG00000005007	UPF1	UPF1 RNA helicase and ATPase [Source:HGNC Symbol;Acc:HGNC:9962]
ENSG00000175054	1301.45	0.760599	0.154785	2.1079e-07	2.50689e-06	ENSG00000175054	ATR	ATR serine/threonine kinase [Source:HGNC Symbol;Acc:HGNC:882]
ENSG00000172757	49903.5	-0.504545	0.100209	2.1119e-07	2.51005e-06	ENSG00000172757	CFL1	cofilin 1 [Source:HGNC Symbol;Acc:HGNC:1874]
ENSG00000156587	290.823	-1.10135	0.23056	2.14095e-07	2.54297e-06	ENSG00000156587	UBE2L6	ubiquitin conjugating enzyme E2 L6 [Source:HGNC Symbol;Acc:HGNC:12490]
ENSG00000213073	52.0051	2.91014	0.62984	2.15902e-07	2.56282e-06	ENSG00000213073	AL353625.1	calcium binding protein P22 (CHP) pseudogene
ENSG00000181788	3263.74	-0.606199	0.121724	2.16648e-07	2.57004e-06	ENSG00000181788	SIAH2	siah E3 ubiquitin protein ligase 2 [Source:HGNC Symbol;Acc:HGNC:10858]
ENSG00000203760	889.276	-0.845644	0.173844	2.16968e-07	2.57221e-06	ENSG00000203760	CENPW	centromere protein W [Source:HGNC Symbol;Acc:HGNC:21488]
ENSG00000085365	2126.38	-0.718287	0.146113	2.18854e-07	2.59293e-06	ENSG00000085365	SCAMP1	secretory carrier membrane protein 1 [Source:HGNC Symbol;Acc:HGNC:10563]
ENSG00000248049	330.054	1.08928	0.227775	2.19496e-07	2.59889e-06	ENSG00000248049	UBA6-AS1	UBA6 antisense RNA 1 (head to head) [Source:HGNC Symbol;Acc:HGNC:49083]
ENSG00000214530	19626.8	-0.621768	0.125232	2.20574e-07	2.61001e-06	ENSG00000214530	STARD10	StAR related lipid transfer domain containing 10 [Source:HGNC Symbol;Acc:HGNC:10666]
ENSG00000167779	208.001	-1.43478	0.305226	2.20984e-07	2.61322e-06	ENSG00000167779	IGFBP6	insulin like growth factor binding protein 6 [Source:HGNC Symbol;Acc:HGNC:5475]
ENSG00000127337	847.889	-0.770809	0.156961	2.2127e-07	2.61495e-06	ENSG00000127337	YEATS4	YEATS domain containing 4 [Source:HGNC Symbol;Acc:HGNC:24859]
ENSG00000103091	3086.37	0.694723	0.140907	2.24825e-07	2.65528e-06	ENSG00000103091	WDR59	WD repeat domain 59 [Source:HGNC Symbol;Acc:HGNC:25706]
ENSG00000110092	59714	-0.672408	0.136274	2.26041e-07	2.66797e-06	ENSG00000110092	CCND1	cyclin D1 [Source:HGNC Symbol;Acc:HGNC:1582]
ENSG00000136108	2256.79	-0.740629	0.150948	2.27259e-07	2.68065e-06	ENSG00000136108	CKAP2	cytoskeleton associated protein 2 [Source:HGNC Symbol;Acc:HGNC:1990]
ENSG00000196422	3105.96	-0.585024	0.117631	2.28268e-07	2.69086e-06	ENSG00000196422	PPP1R26	protein phosphatase 1 regulatory subunit 26 [Source:HGNC Symbol;Acc:HGNC:29089]
ENSG00000115758	3226.9	-0.594114	0.119136	2.29726e-07	2.7062e-06	ENSG00000115758	ODC1	ornithine decarboxylase 1 [Source:HGNC Symbol;Acc:HGNC:8109]
ENSG00000132661	1057.68	-0.742421	0.151594	2.29858e-07	2.7062e-06	ENSG00000132661	NXT1	nuclear transport factor 2 like export factor 1 [Source:HGNC Symbol;Acc:HGNC:15913]
ENSG00000138030	177.846	-1.39051	0.295983	2.30192e-07	2.70844e-06	ENSG00000138030	KHK	ketohexokinase [Source:HGNC Symbol;Acc:HGNC:6315]
ENSG00000226137	1166	-0.69197	0.140495	2.31059e-07	2.71693e-06	ENSG00000226137	BAIAP2-DT	BAIAP2 divergent transcript [Source:HGNC Symbol;Acc:HGNC:44342]
ENSG00000126001	1912.43	0.70661	0.143584	2.33663e-07	2.74584e-06	ENSG00000126001	CEP250	centrosomal protein 250 [Source:HGNC Symbol;Acc:HGNC:1859]
ENSG00000138698	1195.47	0.721394	0.146926	2.34035e-07	2.74848e-06	ENSG00000138698	RAP1GDS1	Rap1 GTPase-GDP dissociation stimulator 1 [Source:HGNC Symbol;Acc:HGNC:9859]
ENSG00000161800	3691.73	-0.614276	0.124025	2.39908e-07	2.81569e-06	ENSG00000161800	RACGAP1	Rac GTPase activating protein 1 [Source:HGNC Symbol;Acc:HGNC:9804]
ENSG00000057294	752.383	-0.976909	0.203839	2.40349e-07	2.8191e-06	ENSG00000057294	PKP2	plakophilin 2 [Source:HGNC Symbol;Acc:HGNC:9024]
ENSG00000205208	525.063	-0.941263	0.195891	2.42018e-07	2.8369e-06	ENSG00000205208	C4orf46	chromosome 4 open reading frame 46 [Source:HGNC Symbol;Acc:HGNC:27320]
ENSG00000234231	161.715	1.82342	0.393893	2.44203e-07	2.86073e-06	ENSG00000234231	ANAPC1P4	ANAPC1 pseudogene 4 [Source:HGNC Symbol;Acc:HGNC:54710]
ENSG00000079462	1523.32	-0.750207	0.153327	2.45e-07	2.86798e-06	ENSG00000079462	PAFAH1B3	platelet activating factor acetylhydrolase 1b catalytic subunit 3 [Source:HGNC Symbol;Acc:HGNC:8576]
ENSG00000137502	1200.05	-0.848438	0.175928	2.45128e-07	2.86798e-06	ENSG00000137502	RAB30	RAB30, member RAS oncogene family [Source:HGNC Symbol;Acc:HGNC:9770]
ENSG00000090470	1518.94	-0.658856	0.133771	2.46016e-07	2.87657e-06	ENSG00000090470	PDCD7	programmed cell death 7 [Source:HGNC Symbol;Acc:HGNC:8767]
ENSG00000170382	242.823	-1.24833	0.264846	2.46321e-07	2.87835e-06	ENSG00000170382	LRRN2	leucine rich repeat neuronal 2 [Source:HGNC Symbol;Acc:HGNC:16914]
ENSG00000213144	64.5578	2.52779	0.550948	2.48337e-07	2.89619e-06	ENSG00000213144	AC084880.1	PDGFA associated protein 1 (PDAP1) pseudogene
ENSG00000023839	140.556	1.76398	0.380801	2.48465e-07	2.89619e-06	ENSG00000023839	ABCC2	ATP binding cassette subfamily C member 2 [Source:HGNC Symbol;Acc:HGNC:53]
ENSG00000187189	1904.75	-0.743227	0.15217	2.4839e-07	2.89619e-06	ENSG00000187189	TSPYL4	TSPY like 4 [Source:HGNC Symbol;Acc:HGNC:21559]
ENSG00000139291	887.173	-0.778852	0.160052	2.48321e-07	2.89619e-06	ENSG00000139291	TMEM19	transmembrane protein 19 [Source:HGNC Symbol;Acc:HGNC:25605]
ENSG00000135315	345.854	1.08172	0.227407	2.49729e-07	2.90911e-06	ENSG00000135315	CEP162	centrosomal protein 162 [Source:HGNC Symbol;Acc:HGNC:21107]
ENSG00000188352	1797.03	0.849267	0.176525	2.52457e-07	2.93906e-06	ENSG00000188352	FOCAD	focadhesin [Source:HGNC Symbol;Acc:HGNC:23377]
ENSG00000160877	10392.9	-0.529783	0.106399	2.5294e-07	2.94286e-06	ENSG00000160877	NACC1	nucleus accumbens associated 1 [Source:HGNC Symbol;Acc:HGNC:20967]
ENSG00000138814	3750.45	-0.761862	0.156587	2.59032e-07	3.01187e-06	ENSG00000138814	PPP3CA	protein phosphatase 3 catalytic subunit alpha [Source:HGNC Symbol;Acc:HGNC:9314]
ENSG00000110768	2421.23	0.784246	0.16137	2.60074e-07	3.02211e-06	ENSG00000110768	GTF2H1	general transcription factor IIH subunit 1 [Source:HGNC Symbol;Acc:HGNC:4655]
ENSG00000069509	755.227	-0.791107	0.163044	2.61856e-07	3.04093e-06	ENSG00000069509	FUNDC1	FUN14 domain containing 1 [Source:HGNC Symbol;Acc:HGNC:28746]
ENSG00000186432	4942.91	0.679478	0.139215	2.70655e-07	3.14117e-06	ENSG00000186432	KPNA4	karyopherin subunit alpha 4 [Source:HGNC Symbol;Acc:HGNC:6397]
ENSG00000214174	789.954	0.792071	0.163498	2.73214e-07	3.16891e-06	ENSG00000214174	AMZ2P1	archaelysin family metallopeptidase 2 pseudogene 1 [Source:HGNC Symbol;Acc:HGNC:26491]
ENSG00000006534	585.325	0.875318	0.181855	2.73434e-07	3.1695e-06	ENSG00000006534	ALDH3B1	aldehyde dehydrogenase 3 family member B1 [Source:HGNC Symbol;Acc:HGNC:410]
ENSG00000133627	626.029	0.82547	0.170949	2.77182e-07	3.21096e-06	ENSG00000133627	ACTR3B	actin related protein 3B [Source:HGNC Symbol;Acc:HGNC:17256]
ENSG00000163013	1343.97	0.700615	0.143549	2.81191e-07	3.2554e-06	ENSG00000163013	FBXO41	F-box protein 41 [Source:HGNC Symbol;Acc:HGNC:29409]
ENSG00000121858	366.417	0.981233	0.205956	2.81731e-07	3.25963e-06	ENSG00000121858	TNFSF10	TNF superfamily member 10 [Source:HGNC Symbol;Acc:HGNC:11925]
ENSG00000187109	14459.5	-0.569139	0.115258	2.88704e-07	3.33825e-06	ENSG00000187109	NAP1L1	nucleosome assembly protein 1 like 1 [Source:HGNC Symbol;Acc:HGNC:7637]
ENSG00000108953	19046	-0.552881	0.111811	2.88968e-07	3.33924e-06	ENSG00000108953	YWHAE	tyrosine 3-monooxygenase/tryptophan 5-monooxygenase activation protein epsilon [Source:HGNC Symbol;Acc:HGNC:12851]
ENSG00000164124	342.181	1.01925	0.214855	2.90208e-07	3.35149e-06	ENSG00000164124	TMEM144	transmembrane protein 144 [Source:HGNC Symbol;Acc:HGNC:25633]
ENSG00000090615	6380.18	0.565695	0.114497	2.90385e-07	3.35149e-06	ENSG00000090615	GOLGA3	golgin A3 [Source:HGNC Symbol;Acc:HGNC:4426]
ENSG00000172531	15470.8	-0.56273	0.113939	2.90645e-07	3.35242e-06	ENSG00000172531	PPP1CA	protein phosphatase 1 catalytic subunit alpha [Source:HGNC Symbol;Acc:HGNC:9281]
ENSG00000181222	12755	-0.549275	0.111127	2.91708e-07	3.36262e-06	ENSG00000181222	POLR2A	RNA polymerase II subunit A [Source:HGNC Symbol;Acc:HGNC:9187]
ENSG00000237506	1775.44	-0.758973	0.156784	2.9368e-07	3.38328e-06	ENSG00000237506	RPSAP15	ribosomal protein SA pseudogene 15 [Source:HGNC Symbol;Acc:HGNC:31464]
ENSG00000143919	397.34	0.976255	0.205103	2.97331e-07	3.42323e-06	ENSG00000143919	CAMKMT	calmodulin-lysine N-methyltransferase [Source:HGNC Symbol;Acc:HGNC:26276]
ENSG00000144724	1549.59	-0.896978	0.187409	2.9927e-07	3.44344e-06	ENSG00000144724	PTPRG	protein tyrosine phosphatase receptor type G [Source:HGNC Symbol;Acc:HGNC:9671]
ENSG00000133477	451.349	1.00014	0.210802	3.01473e-07	3.46666e-06	ENSG00000133477	FAM83F	family with sequence similarity 83 member F [Source:HGNC Symbol;Acc:HGNC:25148]
ENSG00000172264	418.686	0.973609	0.2049	3.07164e-07	3.5299e-06	ENSG00000172264	MACROD2	mono-ADP ribosylhydrolase 2 [Source:HGNC Symbol;Acc:HGNC:16126]
ENSG00000116030	4926.59	-0.546477	0.110685	3.07349e-07	3.5299e-06	ENSG00000116030	SUMO1	small ubiquitin like modifier 1 [Source:HGNC Symbol;Acc:HGNC:12502]
ENSG00000148297	3832.58	0.605132	0.1232	3.07971e-07	3.53488e-06	ENSG00000148297	MED22	mediator complex subunit 22 [Source:HGNC Symbol;Acc:HGNC:11477]
ENSG00000137955	1155.79	0.811668	0.16865	3.09025e-07	3.54481e-06	ENSG00000137955	RABGGTB	Rab geranylgeranyltransferase subunit beta [Source:HGNC Symbol;Acc:HGNC:9796]
ENSG00000274512	76.6004	1.99638	0.436697	3.10271e-07	3.55504e-06	ENSG00000274512	TBC1D3L	TBC1 domain family member 3L [Source:HGNC Symbol;Acc:HGNC:51246]
ENSG00000129810	513.867	-0.883871	0.185006	3.10296e-07	3.55504e-06	ENSG00000129810	SGO1	shugoshin 1 [Source:HGNC Symbol;Acc:HGNC:25088]
ENSG00000222011	674.556	0.808554	0.168147	3.13961e-07	3.59484e-06	ENSG00000222011	FAM185A	family with sequence similarity 185 member A [Source:HGNC Symbol;Acc:HGNC:22412]
ENSG00000184557	303.663	-1.08619	0.23086	3.14549e-07	3.59937e-06	ENSG00000184557	SOCS3	suppressor of cytokine signaling 3 [Source:HGNC Symbol;Acc:HGNC:19391]
ENSG00000117868	6573.28	0.581522	0.118501	3.16255e-07	3.61668e-06	ENSG00000117868	ESYT2	extended synaptotagmin 2 [Source:HGNC Symbol;Acc:HGNC:22211]
ENSG00000197976	3188.48	0.715951	0.147592	3.1777e-07	3.6318e-06	ENSG00000197976	AKAP17A	A-kinase anchoring protein 17A [Source:HGNC Symbol;Acc:HGNC:18783]
ENSG00000168028	25765.1	-0.505211	0.101968	3.18535e-07	3.63833e-06	ENSG00000168028	RPSA	ribosomal protein SA [Source:HGNC Symbol;Acc:HGNC:6502]
ENSG00000141401	902.458	-0.783369	0.162734	3.19094e-07	3.64249e-06	ENSG00000141401	IMPA2	inositol monophosphatase 2 [Source:HGNC Symbol;Acc:HGNC:6051]
ENSG00000102241	4277.09	-0.585855	0.119338	3.22146e-07	3.67509e-06	ENSG00000102241	HTATSF1	HIV-1 Tat specific factor 1 [Source:HGNC Symbol;Acc:HGNC:5276]
ENSG00000177189	1904.41	0.7488	0.15514	3.22616e-07	3.67821e-06	ENSG00000177189	RPS6KA3	ribosomal protein S6 kinase A3 [Source:HGNC Symbol;Acc:HGNC:10432]
ENSG00000163644	2479.22	0.593956	0.121013	3.24377e-07	3.69604e-06	ENSG00000163644	PPM1K	protein phosphatase, Mg2+/Mn2+ dependent 1K [Source:HGNC Symbol;Acc:HGNC:25415]
ENSG00000108106	9385.54	-0.546688	0.111096	3.27141e-07	3.72527e-06	ENSG00000108106	UBE2S	ubiquitin conjugating enzyme E2 S [Source:HGNC Symbol;Acc:HGNC:17895]
ENSG00000119335	25418.6	-0.539058	0.10933	3.29629e-07	3.75133e-06	ENSG00000119335	SET	SET nuclear proto-oncogene [Source:HGNC Symbol;Acc:HGNC:10760]
ENSG00000145734	1851.69	0.837162	0.175595	3.32377e-07	3.78031e-06	ENSG00000145734	BDP1	B double prime 1, subunit of RNA polymerase III transcription initiation factor IIIB [Source:HGNC Symbol;Acc:HGNC:13652]
ENSG00000215182	1037.72	0.885114	0.185761	3.35048e-07	3.80838e-06	ENSG00000215182	MUC5AC	mucin 5AC, oligomeric mucus/gel-forming [Source:HGNC Symbol;Acc:HGNC:7515]
ENSG00000198382	1544.83	0.751105	0.155778	3.37562e-07	3.83463e-06	ENSG00000198382	UVRAG	UV radiation resistance associated [Source:HGNC Symbol;Acc:HGNC:12640]
ENSG00000163170	812.5	-0.767693	0.159168	3.38013e-07	3.83744e-06	ENSG00000163170	BOLA3	bolA family member 3 [Source:HGNC Symbol;Acc:HGNC:24415]
ENSG00000175220	4850.8	-0.582829	0.118661	3.38766e-07	3.84365e-06	ENSG00000175220	ARHGAP1	Rho GTPase activating protein 1 [Source:HGNC Symbol;Acc:HGNC:673]
ENSG00000260404	312.755	1.12847	0.241085	3.39375e-07	3.84823e-06	ENSG00000260404	AC110079.1	general transcription factor IIi (GTF2I) pseudogene
ENSG00000255769	348.216	1.06771	0.22736	3.40137e-07	3.85359e-06	ENSG00000255769	GOLGA2P10	GOLGA2 pseudogene 10 [Source:HGNC Symbol;Acc:HGNC:26229]
ENSG00000116299	6398.36	-0.669504	0.138071	3.40258e-07	3.85359e-06	ENSG00000116299	KIAA1324	KIAA1324 [Source:HGNC Symbol;Acc:HGNC:29618]
ENSG00000214293	487.349	0.996313	0.211072	3.40757e-07	3.85523e-06	ENSG00000214293	APTR	Alu-mediated CDKN1A/p21 transcriptional regulator [Source:HGNC Symbol;Acc:HGNC:44173]
ENSG00000124198	4821.88	0.708875	0.147114	3.40814e-07	3.85523e-06	ENSG00000124198	ARFGEF2	ADP ribosylation factor guanine nucleotide exchange factor 2 [Source:HGNC Symbol;Acc:HGNC:15853]
ENSG00000136159	1398.03	-0.710506	0.14706	3.42574e-07	3.8728e-06	ENSG00000136159	NUDT15	nudix hydrolase 15 [Source:HGNC Symbol;Acc:HGNC:23063]
ENSG00000136816	2592.33	0.610363	0.124897	3.44049e-07	3.88714e-06	ENSG00000136816	TOR1B	torsin family 1 member B [Source:HGNC Symbol;Acc:HGNC:11995]
ENSG00000130726	25039.1	-0.504012	0.10236	3.49425e-07	3.9455e-06	ENSG00000130726	TRIM28	tripartite motif containing 28 [Source:HGNC Symbol;Acc:HGNC:16384]
ENSG00000148219	544.834	-0.929423	0.196338	3.50937e-07	3.96018e-06	ENSG00000148219	ASTN2	astrotactin 2 [Source:HGNC Symbol;Acc:HGNC:17021]
ENSG00000160613	1074.28	0.732873	0.151975	3.51807e-07	3.96722e-06	ENSG00000160613	PCSK7	proprotein convertase subtilisin/kexin type 7 [Source:HGNC Symbol;Acc:HGNC:8748]
ENSG00000129933	4223.52	0.57163	0.116645	3.51984e-07	3.96722e-06	ENSG00000129933	MAU2	MAU2 sister chromatid cohesion factor [Source:HGNC Symbol;Acc:HGNC:29140]
ENSG00000167972	4624.88	0.557403	0.113513	3.52571e-07	3.97145e-06	ENSG00000167972	ABCA3	ATP binding cassette subfamily A member 3 [Source:HGNC Symbol;Acc:HGNC:33]
ENSG00000145632	10146.1	0.564884	0.117322	3.55113e-07	3.99769e-06	ENSG00000145632	PLK2	polo like kinase 2 [Source:HGNC Symbol;Acc:HGNC:19699]
ENSG00000105516	785.588	-0.847768	0.178019	3.56877e-07	4.01514e-06	ENSG00000105516	DBP	D-box binding PAR bZIP transcription factor [Source:HGNC Symbol;Acc:HGNC:2697]
ENSG00000154316	123.2	1.52226	0.331669	3.58407e-07	4.02993e-06	ENSG00000154316	TDH	L-threonine dehydrogenase (pseudogene) [Source:HGNC Symbol;Acc:HGNC:15547]
ENSG00000165699	3032.06	0.597987	0.12239	3.59012e-07	4.03432e-06	ENSG00000165699	TSC1	TSC complex subunit 1 [Source:HGNC Symbol;Acc:HGNC:12362]
ENSG00000117625	910.44	0.727395	0.151674	3.62655e-07	4.07281e-06	ENSG00000117625	RCOR3	REST corepressor 3 [Source:HGNC Symbol;Acc:HGNC:25594]
ENSG00000204308	3699.49	-0.587153	0.119774	3.66627e-07	4.11496e-06	ENSG00000204308	RNF5	ring finger protein 5 [Source:HGNC Symbol;Acc:HGNC:10068]
ENSG00000174775	3921.27	0.600134	0.123002	3.68483e-07	4.13331e-06	ENSG00000174775	HRAS	HRas proto-oncogene, GTPase [Source:HGNC Symbol;Acc:HGNC:5173]
ENSG00000169926	1193.15	0.877561	0.184851	3.72196e-07	4.17247e-06	ENSG00000169926	KLF13	Kruppel like factor 13 [Source:HGNC Symbol;Acc:HGNC:13672]
ENSG00000105576	6143.26	0.557806	0.113755	3.74921e-07	4.20051e-06	ENSG00000105576	TNPO2	transportin 2 [Source:HGNC Symbol;Acc:HGNC:19998]
ENSG00000203288	317.109	1.08782	0.2329	3.75959e-07	4.20962e-06	ENSG00000203288	TDRKH-AS1	TDRKH antisense RNA 1 [Source:HGNC Symbol;Acc:HGNC:40578]
ENSG00000115290	513.463	0.888766	0.187512	3.77886e-07	4.22867e-06	ENSG00000115290	GRB14	growth factor receptor bound protein 14 [Source:HGNC Symbol;Acc:HGNC:4565]
ENSG00000116690	772.618	1.00645	0.214376	3.80603e-07	4.25653e-06	ENSG00000116690	PRG4	proteoglycan 4 [Source:HGNC Symbol;Acc:HGNC:9364]
ENSG00000204152	380.238	1.03814	0.221758	3.85619e-07	4.31007e-06	ENSG00000204152	TIMM23B	translocase of inner mitochondrial membrane 23 homolog B [Source:HGNC Symbol;Acc:HGNC:23581]
ENSG00000075426	7926.9	0.648984	0.133721	3.88885e-07	4.34398e-06	ENSG00000075426	FOSL2	FOS like 2, AP-1 transcription factor subunit [Source:HGNC Symbol;Acc:HGNC:3798]
ENSG00000041357	9967.43	-0.511282	0.10445	3.95396e-07	4.41146e-06	ENSG00000041357	PSMA4	proteasome 20S subunit alpha 4 [Source:HGNC Symbol;Acc:HGNC:9533]
ENSG00000163535	651.466	-0.887194	0.188485	3.95327e-07	4.41146e-06	ENSG00000163535	SGO2	shugoshin 2 [Source:HGNC Symbol;Acc:HGNC:30812]
ENSG00000155792	1049.94	-0.748034	0.156401	4.03376e-07	4.49781e-06	ENSG00000155792	DEPTOR	DEP domain containing MTOR interacting protein [Source:HGNC Symbol;Acc:HGNC:22953]
ENSG00000158296	98.7046	1.85998	0.411216	4.05279e-07	4.51634e-06	ENSG00000158296	SLC13A3	solute carrier family 13 member 3 [Source:HGNC Symbol;Acc:HGNC:14430]
ENSG00000160446	4704.92	-0.571149	0.117394	4.0878e-07	4.55265e-06	ENSG00000160446	ZDHHC12	zinc finger DHHC-type palmitoyltransferase 12 [Source:HGNC Symbol;Acc:HGNC:19159]
ENSG00000164754	10378.5	-0.659726	0.136996	4.15169e-07	4.62106e-06	ENSG00000164754	RAD21	RAD21 cohesin complex component [Source:HGNC Symbol;Acc:HGNC:9811]
ENSG00000113194	4617.41	-0.647295	0.134199	4.18711e-07	4.65773e-06	ENSG00000113194	FAF2	Fas associated factor family member 2 [Source:HGNC Symbol;Acc:HGNC:24666]
ENSG00000260276	133.848	1.57908	0.347114	4.19478e-07	4.66349e-06	ENSG00000260276	AC022167.2	novel transcript, antisense to CARHSP1
ENSG00000230715	290.941	1.14912	0.248164	4.21533e-07	4.68356e-06	ENSG00000230715	AC018638.2	novel pseudogene
ENSG00000117650	468.128	-0.908765	0.193192	4.22888e-07	4.69583e-06	ENSG00000117650	NEK2	NIMA related kinase 2 [Source:HGNC Symbol;Acc:HGNC:7745]
ENSG00000069943	416.124	1.01197	0.216794	4.28033e-07	4.75016e-06	ENSG00000069943	PIGB	phosphatidylinositol glycan anchor biosynthesis class B [Source:HGNC Symbol;Acc:HGNC:8959]
ENSG00000078070	1852.98	0.694041	0.144591	4.30488e-07	4.77458e-06	ENSG00000078070	MCCC1	methylcrotonoyl-CoA carboxylase 1 [Source:HGNC Symbol;Acc:HGNC:6936]
ENSG00000131016	104.516	-1.70564	0.377375	4.32109e-07	4.78972e-06	ENSG00000131016	AKAP12	A-kinase anchoring protein 12 [Source:HGNC Symbol;Acc:HGNC:370]
ENSG00000102032	182.17	1.42385	0.312344	4.32829e-07	4.79203e-06	ENSG00000102032	RENBP	renin binding protein [Source:HGNC Symbol;Acc:HGNC:9959]
ENSG00000167325	3242.1	-0.693609	0.14437	4.32681e-07	4.79203e-06	ENSG00000167325	RRM1	ribonucleotide reductase catalytic subunit M1 [Source:HGNC Symbol;Acc:HGNC:10451]
ENSG00000125551	27.7252	5.06956	1.08107	4.38297e-07	4.844e-06	ENSG00000125551	PLGLB2	plasminogen like B2 [Source:HGNC Symbol;Acc:HGNC:9073]
ENSG00000129925	6165.65	0.530427	0.108564	4.38193e-07	4.844e-06	ENSG00000129925	PGAP6	post-glycosylphosphatidylinositol attachment to proteins 6 [Source:HGNC Symbol;Acc:HGNC:17205]
ENSG00000163602	2116.36	-0.694763	0.14499	4.38173e-07	4.844e-06	ENSG00000163602	RYBP	RING1 and YY1 binding protein [Source:HGNC Symbol;Acc:HGNC:10480]
ENSG00000107625	1696.89	0.633809	0.131401	4.38681e-07	4.84538e-06	ENSG00000107625	DDX50	DExD-box helicase 50 [Source:HGNC Symbol;Acc:HGNC:17906]
ENSG00000132470	25203.5	0.536724	0.11005	4.42326e-07	4.88277e-06	ENSG00000132470	ITGB4	integrin subunit beta 4 [Source:HGNC Symbol;Acc:HGNC:6158]
ENSG00000120727	2707.88	-0.593781	0.122336	4.44969e-07	4.90906e-06	ENSG00000120727	PAIP2	poly(A) binding protein interacting protein 2 [Source:HGNC Symbol;Acc:HGNC:17970]
ENSG00000177873	223.257	-1.30037	0.284126	4.45266e-07	4.90944e-06	ENSG00000177873	ZNF619	zinc finger protein 619 [Source:HGNC Symbol;Acc:HGNC:26910]
ENSG00000267295	31.9597	-4.39628	0.966985	4.45804e-07	4.91249e-06	ENSG00000267295	AC025048.3	double C2-like domains, beta (DOC2B) pseudogene
ENSG00000099864	1186.12	-0.747054	0.156915	4.49653e-07	4.95199e-06	ENSG00000099864	PALM	paralemmin [Source:HGNC Symbol;Acc:HGNC:8594]
ENSG00000022840	10686.7	0.590591	0.121971	4.53442e-07	4.99079e-06	ENSG00000022840	RNF10	ring finger protein 10 [Source:HGNC Symbol;Acc:HGNC:10055]
ENSG00000124562	4184.22	-0.583733	0.120197	4.57588e-07	5.03347e-06	ENSG00000124562	SNRPC	small nuclear ribonucleoprotein polypeptide C [Source:HGNC Symbol;Acc:HGNC:11157]
ENSG00000153815	3091.75	-0.600658	0.124093	4.64303e-07	5.10434e-06	ENSG00000153815	CMIP	c-Maf inducing protein [Source:HGNC Symbol;Acc:HGNC:24319]
ENSG00000156873	2371.12	0.721401	0.151373	4.69166e-07	5.15478e-06	ENSG00000156873	PHKG2	phosphorylase kinase catalytic subunit gamma 2 [Source:HGNC Symbol;Acc:HGNC:8931]
ENSG00000139579	2950.6	-0.589102	0.121891	4.7081e-07	5.16982e-06	ENSG00000139579	NABP2	nucleic acid binding protein 2 [Source:HGNC Symbol;Acc:HGNC:28412]
ENSG00000143502	1216.78	-0.682142	0.142605	4.71936e-07	5.17914e-06	ENSG00000143502	SUSD4	sushi domain containing 4 [Source:HGNC Symbol;Acc:HGNC:25470]
ENSG00000166833	551.627	0.95107	0.203672	4.73978e-07	5.19766e-06	ENSG00000166833	NAV2	neuron navigator 2 [Source:HGNC Symbol;Acc:HGNC:15997]
ENSG00000124191	111.986	-1.74259	0.38772	4.74177e-07	5.19766e-06	ENSG00000124191	TOX2	TOX high mobility group box family member 2 [Source:HGNC Symbol;Acc:HGNC:16095]
ENSG00000116288	9855.82	-0.534237	0.110471	4.74986e-07	5.20348e-06	ENSG00000116288	PARK7	Parkinsonism associated deglycase [Source:HGNC Symbol;Acc:HGNC:16369]
ENSG00000169469	39.4656	5.34514	1.08873	4.80152e-07	5.257e-06	ENSG00000169469	SPRR1B	small proline rich protein 1B [Source:HGNC Symbol;Acc:HGNC:11260]
ENSG00000129473	1467.07	0.64726	0.1347	4.80639e-07	5.25926e-06	ENSG00000129473	BCL2L2	BCL2 like 2 [Source:HGNC Symbol;Acc:HGNC:995]
ENSG00000049323	2061.46	-0.87181	0.185871	4.81701e-07	5.26782e-06	ENSG00000049323	LTBP1	latent transforming growth factor beta binding protein 1 [Source:HGNC Symbol;Acc:HGNC:6714]
ENSG00000168453	1813.35	-0.617796	0.128239	4.90164e-07	5.35413e-06	ENSG00000168453	HR	HR lysine demethylase and nuclear receptor corepressor [Source:HGNC Symbol;Acc:HGNC:5172]
ENSG00000265415	520.767	-0.90761	0.194164	4.90089e-07	5.35413e-06	ENSG00000265415	AC099850.4	novel transcript, antisense to PRR11
ENSG00000125944	6999.31	-0.585119	0.121238	4.91357e-07	5.36403e-06	ENSG00000125944	HNRNPR	heterogeneous nuclear ribonucleoprotein R [Source:HGNC Symbol;Acc:HGNC:5047]
ENSG00000163220	92.7446	1.82915	0.407703	4.91779e-07	5.36552e-06	ENSG00000163220	S100A9	S100 calcium binding protein A9 [Source:HGNC Symbol;Acc:HGNC:10499]
ENSG00000213995	2221.09	0.66685	0.139648	5.0762e-07	5.53512e-06	ENSG00000213995	NAXD	NAD(P)HX dehydratase [Source:HGNC Symbol;Acc:HGNC:25576]
ENSG00000120948	3483.72	-0.574107	0.118978	5.07929e-07	5.53528e-06	ENSG00000120948	TARDBP	TAR DNA binding protein [Source:HGNC Symbol;Acc:HGNC:11571]
ENSG00000184990	5104.67	-0.611759	0.127367	5.12353e-07	5.58024e-06	ENSG00000184990	SIVA1	SIVA1 apoptosis inducing factor [Source:HGNC Symbol;Acc:HGNC:17712]
ENSG00000240356	199.485	1.22835	0.268781	5.13701e-07	5.59168e-06	ENSG00000240356	RPL23AP7	ribosomal protein L23a pseudogene 7 [Source:HGNC Symbol;Acc:HGNC:17336]
ENSG00000172725	11876.7	-0.50839	0.104638	5.14394e-07	5.59598e-06	ENSG00000172725	CORO1B	coronin 1B [Source:HGNC Symbol;Acc:HGNC:2253]
ENSG00000070759	724.518	0.761111	0.160952	5.15167e-07	5.60114e-06	ENSG00000070759	TESK2	testis associated actin remodelling kinase 2 [Source:HGNC Symbol;Acc:HGNC:11732]
ENSG00000087085	149.467	1.63714	0.364449	5.18634e-07	5.63556e-06	ENSG00000087085	ACHE	acetylcholinesterase (Cartwright blood group) [Source:HGNC Symbol;Acc:HGNC:108]
ENSG00000182095	14206.7	-0.553155	0.114498	5.22963e-07	5.67931e-06	ENSG00000182095	TNRC18	trinucleotide repeat containing 18 [Source:HGNC Symbol;Acc:HGNC:11962]
ENSG00000135776	590.886	0.830295	0.176825	5.25472e-07	5.70301e-06	ENSG00000135776	ABCB10	ATP binding cassette subfamily B member 10 [Source:HGNC Symbol;Acc:HGNC:41]
ENSG00000111665	1201.4	-0.7669	0.162525	5.25754e-07	5.70301e-06	ENSG00000111665	CDCA3	cell division cycle associated 3 [Source:HGNC Symbol;Acc:HGNC:14624]
ENSG00000118965	302.051	1.06811	0.232043	5.30896e-07	5.75546e-06	ENSG00000118965	WDR35	WD repeat domain 35 [Source:HGNC Symbol;Acc:HGNC:29250]
ENSG00000267100	1112.93	-0.692024	0.145585	5.34641e-07	5.79271e-06	ENSG00000267100	ILF3-DT	ILF3 divergent transcript [Source:HGNC Symbol;Acc:HGNC:27115]
ENSG00000143375	5458.14	0.559158	0.11553	5.36147e-07	5.80568e-06	ENSG00000143375	CGN	cingulin [Source:HGNC Symbol;Acc:HGNC:17429]
ENSG00000143545	4300.08	-0.603113	0.125692	5.36548e-07	5.80667e-06	ENSG00000143545	RAB13	RAB13, member RAS oncogene family [Source:HGNC Symbol;Acc:HGNC:9762]
ENSG00000154237	280.076	1.09055	0.237408	5.41625e-07	5.85823e-06	ENSG00000154237	LRRK1	leucine rich repeat kinase 1 [Source:HGNC Symbol;Acc:HGNC:18608]
ENSG00000179542	254.864	-1.2438	0.273524	5.4363e-07	5.87654e-06	ENSG00000179542	SLITRK4	SLIT and NTRK like family member 4 [Source:HGNC Symbol;Acc:HGNC:23502]
ENSG00000110955	26674.2	-0.514335	0.106336	5.53633e-07	5.98121e-06	ENSG00000110955	ATP5F1B	ATP synthase F1 subunit beta [Source:HGNC Symbol;Acc:HGNC:830]
ENSG00000090447	715.114	-0.907677	0.195172	5.55829e-07	6.00148e-06	ENSG00000090447	TFAP4	transcription factor AP-4 [Source:HGNC Symbol;Acc:HGNC:11745]
ENSG00000133641	621.929	0.796796	0.169634	5.62484e-07	6.06985e-06	ENSG00000133641	C12orf29	chromosome 12 open reading frame 29 [Source:HGNC Symbol;Acc:HGNC:25322]
ENSG00000112773	2295.74	-0.663087	0.139429	5.66467e-07	6.10931e-06	ENSG00000112773	TENT5A	terminal nucleotidyltransferase 5A [Source:HGNC Symbol;Acc:HGNC:18345]
ENSG00000178093	224.9	1.18625	0.260307	5.69476e-07	6.13823e-06	ENSG00000178093	TSSK6	testis specific serine kinase 6 [Source:HGNC Symbol;Acc:HGNC:30410]
ENSG00000272674	725.348	-0.843019	0.180648	5.75946e-07	6.2044e-06	ENSG00000272674	PCDHB16	protocadherin beta 16 [Source:HGNC Symbol;Acc:HGNC:14546]
ENSG00000064601	4864.4	0.551394	0.114539	5.85895e-07	6.30796e-06	ENSG00000064601	CTSA	cathepsin A [Source:HGNC Symbol;Acc:HGNC:9251]
ENSG00000118276	229.391	-1.36862	0.303756	5.86679e-07	6.31277e-06	ENSG00000118276	B4GALT6	beta-1,4-galactosyltransferase 6 [Source:HGNC Symbol;Acc:HGNC:929]
ENSG00000164035	114.335	1.60889	0.35973	5.89811e-07	6.34283e-06	ENSG00000164035	EMCN	endomucin [Source:HGNC Symbol;Acc:HGNC:16041]
ENSG00000139832	456.787	-0.898529	0.193701	5.90468e-07	6.34627e-06	ENSG00000139832	RAB20	RAB20, member RAS oncogene family [Source:HGNC Symbol;Acc:HGNC:18260]
ENSG00000129757	220.312	-1.16782	0.25675	5.93764e-07	6.37803e-06	ENSG00000129757	CDKN1C	cyclin dependent kinase inhibitor 1C [Source:HGNC Symbol;Acc:HGNC:1786]
ENSG00000232559	323.289	1.0706	0.233733	5.94387e-07	6.3795e-06	None	None	None
ENSG00000124201	3445.94	0.675585	0.142933	5.94581e-07	6.3795e-06	ENSG00000124201	ZNFX1	zinc finger NFX1-type containing 1 [Source:HGNC Symbol;Acc:HGNC:29271]
ENSG00000178104	3368.24	-0.726143	0.154055	5.95171e-07	6.38218e-06	ENSG00000178104	PDE4DIP	phosphodiesterase 4D interacting protein [Source:HGNC Symbol;Acc:HGNC:15580]
ENSG00000230189	74.2666	2.00027	0.451473	5.96921e-07	6.39729e-06	ENSG00000230189	AC008267.2	RAB guanine nucleotide exchange factor 1 (RABGEF1) pseudogene
ENSG00000275964	549.997	-0.873373	0.188103	6.03656e-07	6.46578e-06	ENSG00000275964	AL355001.2	novel transcript
ENSG00000115963	1579.64	0.658892	0.138681	6.04502e-07	6.47113e-06	ENSG00000115963	RND3	Rho family GTPase 3 [Source:HGNC Symbol;Acc:HGNC:671]
ENSG00000091136	167.143	1.33513	0.296133	6.10692e-07	6.53367e-06	ENSG00000091136	LAMB1	laminin subunit beta 1 [Source:HGNC Symbol;Acc:HGNC:6486]
ENSG00000106868	702.909	0.900126	0.194599	6.28009e-07	6.71512e-06	ENSG00000106868	SUSD1	sushi domain containing 1 [Source:HGNC Symbol;Acc:HGNC:25413]
ENSG00000014138	1770.43	-0.626555	0.131816	6.33326e-07	6.7681e-06	ENSG00000014138	POLA2	DNA polymerase alpha 2, accessory subunit [Source:HGNC Symbol;Acc:HGNC:30073]
ENSG00000004779	4896.46	-0.523928	0.110423	6.35975e-07	6.79255e-06	ENSG00000004779	NDUFAB1	NADH:ubiquinone oxidoreductase subunit AB1 [Source:HGNC Symbol;Acc:HGNC:7694]
ENSG00000079257	1656.08	-0.634215	0.133765	6.37303e-07	6.80286e-06	ENSG00000079257	LXN	latexin [Source:HGNC Symbol;Acc:HGNC:13347]
ENSG00000166337	2101.91	-0.658533	0.139084	6.37741e-07	6.80366e-06	ENSG00000166337	TAF10	TATA-box binding protein associated factor 10 [Source:HGNC Symbol;Acc:HGNC:11543]
ENSG00000137497	9859.49	-0.525321	0.109312	6.40431e-07	6.82847e-06	ENSG00000137497	NUMA1	nuclear mitotic apparatus protein 1 [Source:HGNC Symbol;Acc:HGNC:8059]
ENSG00000196620	341.882	-1.03262	0.225794	6.41514e-07	6.83614e-06	ENSG00000196620	UGT2B15	UDP glucuronosyltransferase family 2 member B15 [Source:HGNC Symbol;Acc:HGNC:12546]
ENSG00000170786	135.176	1.64234	0.369219	6.50829e-07	6.93105e-06	ENSG00000170786	SDR16C5	short chain dehydrogenase/reductase family 16C member 5 [Source:HGNC Symbol;Acc:HGNC:30311]
ENSG00000101104	934.759	0.928552	0.201329	6.5116e-07	6.93105e-06	ENSG00000101104	PABPC1L	poly(A) binding protein cytoplasmic 1 like [Source:HGNC Symbol;Acc:HGNC:15797]
ENSG00000149636	713.611	-0.767183	0.163724	6.53292e-07	6.9498e-06	ENSG00000149636	DSN1	DSN1 component of MIS12 kinetochore complex [Source:HGNC Symbol;Acc:HGNC:16165]
ENSG00000101191	7634.15	-0.520969	0.108656	6.5786e-07	6.99442e-06	ENSG00000101191	DIDO1	death inducer-obliterator 1 [Source:HGNC Symbol;Acc:HGNC:2680]
ENSG00000118655	3751.14	-0.556864	0.116433	6.6708e-07	7.08844e-06	ENSG00000118655	DCLRE1B	DNA cross-link repair 1B [Source:HGNC Symbol;Acc:HGNC:17641]
ENSG00000186871	435.756	-0.974065	0.212298	6.70649e-07	7.12232e-06	ENSG00000186871	ERCC6L	ERCC excision repair 6 like, spindle assembly checkpoint helicase [Source:HGNC Symbol;Acc:HGNC:20794]
ENSG00000160961	208.62	1.27064	0.282365	6.73037e-07	7.14364e-06	ENSG00000160961	ZNF333	zinc finger protein 333 [Source:HGNC Symbol;Acc:HGNC:15624]
ENSG00000251191	51.9806	2.50586	0.571473	6.74486e-07	7.15233e-06	ENSG00000251191	LINC00589	long intergenic non-protein coding RNA 589 [Source:HGNC Symbol;Acc:HGNC:32299]
ENSG00000198393	603.158	0.824675	0.177481	6.74618e-07	7.15233e-06	ENSG00000198393	ZNF26	zinc finger protein 26 [Source:HGNC Symbol;Acc:HGNC:13053]
ENSG00000166575	1039.14	0.740115	0.158009	6.78955e-07	7.19424e-06	ENSG00000166575	TMEM135	transmembrane protein 135 [Source:HGNC Symbol;Acc:HGNC:26167]
ENSG00000127418	1866.28	-0.613836	0.129366	6.80335e-07	7.20478e-06	ENSG00000127418	FGFRL1	fibroblast growth factor receptor like 1 [Source:HGNC Symbol;Acc:HGNC:3693]
ENSG00000040487	1127.67	0.685631	0.145559	6.85539e-07	7.2558e-06	ENSG00000040487	SLC66A1	solute carrier family 66 member 1 [Source:HGNC Symbol;Acc:HGNC:26001]
ENSG00000160007	8611.17	-0.574806	0.120696	6.93746e-07	7.33853e-06	ENSG00000160007	ARHGAP35	Rho GTPase activating protein 35 [Source:HGNC Symbol;Acc:HGNC:4591]
ENSG00000162402	1933.61	0.782915	0.167963	6.97508e-07	7.37416e-06	ENSG00000162402	USP24	ubiquitin specific peptidase 24 [Source:HGNC Symbol;Acc:HGNC:12623]
ENSG00000153914	3337.28	0.586871	0.12336	7.05113e-07	7.45036e-06	ENSG00000153914	SREK1	splicing regulatory glutamic acid and lysine rich protein 1 [Source:HGNC Symbol;Acc:HGNC:17882]
ENSG00000167608	2608.26	0.685275	0.145797	7.12479e-07	7.52396e-06	ENSG00000167608	TMC4	transmembrane channel like 4 [Source:HGNC Symbol;Acc:HGNC:22998]
ENSG00000175470	2374.01	0.600379	0.12659	7.21303e-07	7.61285e-06	ENSG00000175470	PPP2R2D	protein phosphatase 2 regulatory subunit Bdelta [Source:HGNC Symbol;Acc:HGNC:23732]
ENSG00000127838	4308.84	-0.592934	0.124688	7.23522e-07	7.63198e-06	ENSG00000127838	PNKD	PNKD metallo-beta-lactamase domain containing [Source:HGNC Symbol;Acc:HGNC:9153]
ENSG00000169813	15424.9	-0.492569	0.102936	7.27465e-07	7.66925e-06	ENSG00000169813	HNRNPF	heterogeneous nuclear ribonucleoprotein F [Source:HGNC Symbol;Acc:HGNC:5039]
ENSG00000108384	6668.96	-0.562266	0.118235	7.4349e-07	7.83379e-06	ENSG00000108384	RAD51C	RAD51 paralog C [Source:HGNC Symbol;Acc:HGNC:9820]
ENSG00000067221	593.869	0.838059	0.181431	7.4509e-07	7.84625e-06	ENSG00000067221	STOML1	stomatin like 1 [Source:HGNC Symbol;Acc:HGNC:14560]
ENSG00000113558	5871.75	-0.540801	0.113617	7.45645e-07	7.84768e-06	ENSG00000113558	SKP1	S-phase kinase associated protein 1 [Source:HGNC Symbol;Acc:HGNC:10899]
ENSG00000145247	2500.82	-0.642052	0.136316	7.49329e-07	7.88203e-06	ENSG00000145247	OCIAD2	OCIA domain containing 2 [Source:HGNC Symbol;Acc:HGNC:28685]
ENSG00000214941	666.816	0.839579	0.181789	7.52488e-07	7.91082e-06	ENSG00000214941	ZSWIM7	zinc finger SWIM-type containing 7 [Source:HGNC Symbol;Acc:HGNC:26993]
ENSG00000196177	348.859	-1.00788	0.22178	7.54315e-07	7.92559e-06	ENSG00000196177	ACADSB	acyl-CoA dehydrogenase short/branched chain [Source:HGNC Symbol;Acc:HGNC:91]
ENSG00000164938	2142.6	-0.647412	0.137579	7.54991e-07	7.92825e-06	ENSG00000164938	TP53INP1	tumor protein p53 inducible nuclear protein 1 [Source:HGNC Symbol;Acc:HGNC:18022]
ENSG00000170439	240.322	-1.12573	0.2497	7.58286e-07	7.9584e-06	ENSG00000170439	METTL7B	methyltransferase like 7B [Source:HGNC Symbol;Acc:HGNC:28276]
ENSG00000171161	1127.37	-0.679472	0.144945	7.59159e-07	7.9631e-06	ENSG00000171161	ZNF672	zinc finger protein 672 [Source:HGNC Symbol;Acc:HGNC:26179]
ENSG00000205918	237.83	1.16743	0.259466	7.63497e-07	7.99966e-06	ENSG00000205918	PDPK2P	3-phosphoinositide dependent protein kinase 2, pseudogene [Source:HGNC Symbol;Acc:HGNC:49897]
ENSG00000108469	3010.08	0.646829	0.137278	7.63461e-07	7.99966e-06	ENSG00000108469	RECQL5	RecQ like helicase 5 [Source:HGNC Symbol;Acc:HGNC:9950]
ENSG00000153250	1754.56	0.707674	0.151524	7.64253e-07	8.00311e-06	ENSG00000153250	RBMS1	RNA binding motif single stranded interacting protein 1 [Source:HGNC Symbol;Acc:HGNC:9907]
ENSG00000107829	2940.25	0.59105	0.124774	7.7132e-07	8.0726e-06	ENSG00000107829	FBXW4	F-box and WD repeat domain containing 4 [Source:HGNC Symbol;Acc:HGNC:10847]
ENSG00000175334	13897.4	-0.586016	0.123839	7.77775e-07	8.13562e-06	ENSG00000175334	BANF1	BAF nuclear assembly factor 1 [Source:HGNC Symbol;Acc:HGNC:17397]
ENSG00000167182	1935.02	-0.594051	0.125489	7.82259e-07	8.17797e-06	ENSG00000167182	SP2	Sp2 transcription factor [Source:HGNC Symbol;Acc:HGNC:11207]
ENSG00000141012	3380.77	0.577314	0.121862	7.85069e-07	8.20277e-06	ENSG00000141012	GALNS	galactosamine (N-acetyl)-6-sulfatase [Source:HGNC Symbol;Acc:HGNC:4122]
ENSG00000138592	4940.83	0.755157	0.162665	8.26484e-07	8.62699e-06	ENSG00000138592	USP8	ubiquitin specific peptidase 8 [Source:HGNC Symbol;Acc:HGNC:12631]
ENSG00000117983	3339.25	0.739025	0.159359	8.2681e-07	8.62699e-06	ENSG00000117983	MUC5B	mucin 5B, oligomeric mucus/gel-forming [Source:HGNC Symbol;Acc:HGNC:7516]
ENSG00000173653	3135.41	0.550123	0.115858	8.27051e-07	8.62699e-06	ENSG00000173653	RCE1	Ras converting CAAX endopeptidase 1 [Source:HGNC Symbol;Acc:HGNC:13721]
ENSG00000103197	4046.18	0.556138	0.117365	8.2854e-07	8.63773e-06	ENSG00000103197	TSC2	TSC complex subunit 2 [Source:HGNC Symbol;Acc:HGNC:12363]
ENSG00000084710	933.323	-0.714128	0.154389	8.32613e-07	8.67536e-06	ENSG00000084710	EFR3B	EFR3 homolog B [Source:HGNC Symbol;Acc:HGNC:29155]
ENSG00000258947	234.287	1.2442	0.278906	8.35712e-07	8.70282e-06	ENSG00000258947	TUBB3	tubulin beta 3 class III [Source:HGNC Symbol;Acc:HGNC:20772]
ENSG00000076382	2052.4	-0.675686	0.144724	8.38794e-07	8.73007e-06	ENSG00000076382	SPAG5	sperm associated antigen 5 [Source:HGNC Symbol;Acc:HGNC:13452]
ENSG00000088854	653.285	0.920959	0.201843	8.39611e-07	8.73372e-06	ENSG00000088854	C20orf194	chromosome 20 open reading frame 194 [Source:HGNC Symbol;Acc:HGNC:17721]
ENSG00000066279	2026.79	-0.680519	0.145913	8.479e-07	8.81505e-06	ENSG00000066279	ASPM	abnormal spindle microtubule assembly [Source:HGNC Symbol;Acc:HGNC:19048]
ENSG00000146802	944.38	-0.719938	0.155883	8.53797e-07	8.87145e-06	ENSG00000146802	TMEM168	transmembrane protein 168 [Source:HGNC Symbol;Acc:HGNC:25826]
ENSG00000156467	6320.86	-0.680787	0.146067	8.54674e-07	8.87564e-06	ENSG00000156467	UQCRB	ubiquinol-cytochrome c reductase binding protein [Source:HGNC Symbol;Acc:HGNC:12582]
ENSG00000018189	605.832	0.800284	0.173753	8.58324e-07	8.90862e-06	ENSG00000018189	RUFY3	RUN and FYVE domain containing 3 [Source:HGNC Symbol;Acc:HGNC:30285]
ENSG00000141579	279.974	1.04771	0.232386	8.66405e-07	8.98521e-06	ENSG00000141579	ZNF750	zinc finger protein 750 [Source:HGNC Symbol;Acc:HGNC:25843]
ENSG00000102893	1671.72	0.796651	0.17328	8.66662e-07	8.98521e-06	ENSG00000102893	PHKB	phosphorylase kinase regulatory subunit beta [Source:HGNC Symbol;Acc:HGNC:8927]
ENSG00000196873	385.878	0.921256	0.202286	8.69083e-07	9.00533e-06	ENSG00000196873	CBWD3	COBW domain containing 3 [Source:HGNC Symbol;Acc:HGNC:18519]
ENSG00000042753	6832.36	-0.559493	0.118473	8.80547e-07	9.11909e-06	ENSG00000042753	AP2S1	adaptor related protein complex 2 subunit sigma 1 [Source:HGNC Symbol;Acc:HGNC:565]
ENSG00000138650	2106.36	-0.68245	0.146642	8.82478e-07	9.13403e-06	ENSG00000138650	PCDH10	protocadherin 10 [Source:HGNC Symbol;Acc:HGNC:13404]
ENSG00000139531	980.981	-0.70257	0.151357	8.90972e-07	9.21687e-06	ENSG00000139531	SUOX	sulfite oxidase [Source:HGNC Symbol;Acc:HGNC:11460]
ENSG00000105289	2344.44	-0.646735	0.138443	8.94356e-07	9.24678e-06	ENSG00000105289	TJP3	tight junction protein 3 [Source:HGNC Symbol;Acc:HGNC:11829]
ENSG00000167889	412.601	0.967596	0.213753	9.03615e-07	9.33735e-06	ENSG00000167889	MGAT5B	alpha-1,6-mannosylglycoprotein 6-beta-N-acetylglucosaminyltransferase B [Source:HGNC Symbol;Acc:HGNC:24140]
ENSG00000080823	417.754	0.931775	0.205485	9.31582e-07	9.62104e-06	ENSG00000080823	MOK	MOK protein kinase [Source:HGNC Symbol;Acc:HGNC:9833]
ENSG00000164520	90.7477	1.73527	0.398996	9.63973e-07	9.95009e-06	ENSG00000164520	RAET1E	retinoic acid early transcript 1E [Source:HGNC Symbol;Acc:HGNC:16793]
ENSG00000198208	458.305	0.888535	0.195508	9.6663e-07	9.97203e-06	ENSG00000198208	RPS6KL1	ribosomal protein S6 kinase like 1 [Source:HGNC Symbol;Acc:HGNC:20222]
ENSG00000226950	1674.4	-0.611077	0.130761	9.75262e-07	1.00556e-05	ENSG00000226950	DANCR	differentiation antagonizing non-protein coding RNA [Source:HGNC Symbol;Acc:HGNC:28964]
ENSG00000175309	1650.29	0.77691	0.169331	9.81312e-07	1.01124e-05	ENSG00000175309	PHYKPL	5-phosphohydroxy-L-lysine phospho-lyase [Source:HGNC Symbol;Acc:HGNC:28249]
ENSG00000075420	1302.32	0.876178	0.1926	9.82878e-07	1.01229e-05	ENSG00000075420	FNDC3B	fibronectin type III domain containing 3B [Source:HGNC Symbol;Acc:HGNC:24670]
ENSG00000078804	615.491	0.848304	0.186468	1.01127e-06	1.04096e-05	ENSG00000078804	TP53INP2	tumor protein p53 inducible nuclear protein 2 [Source:HGNC Symbol;Acc:HGNC:16104]
ENSG00000171617	1300.03	0.693472	0.150428	1.02095e-06	1.05035e-05	ENSG00000171617	ENC1	ectodermal-neural cortex 1 [Source:HGNC Symbol;Acc:HGNC:3345]
ENSG00000114857	2496.18	0.659326	0.14209	1.02578e-06	1.05474e-05	ENSG00000114857	NKTR	natural killer cell triggering receptor [Source:HGNC Symbol;Acc:HGNC:7833]
ENSG00000082497	342.255	-0.955245	0.21228	1.02693e-06	1.05535e-05	ENSG00000082497	SERTAD4	SERTA domain containing 4 [Source:HGNC Symbol;Acc:HGNC:25236]
ENSG00000130589	4665.06	0.556291	0.118463	1.02923e-06	1.05713e-05	ENSG00000130589	HELZ2	helicase with zinc finger 2 [Source:HGNC Symbol;Acc:HGNC:30021]
ENSG00000169762	934.604	0.74638	0.162543	1.03682e-06	1.06434e-05	ENSG00000169762	TAPT1	transmembrane anterior posterior transformation 1 [Source:HGNC Symbol;Acc:HGNC:26887]
ENSG00000140632	6736.2	0.51624	0.109476	1.03792e-06	1.06489e-05	ENSG00000140632	GLYR1	glyoxylate reductase 1 homolog [Source:HGNC Symbol;Acc:HGNC:24434]
ENSG00000006118	8072.98	-0.505453	0.107357	1.03987e-06	1.06631e-05	ENSG00000006118	TMEM132A	transmembrane protein 132A [Source:HGNC Symbol;Acc:HGNC:31092]
ENSG00000113387	3968.04	-0.561357	0.1198	1.05493e-06	1.08116e-05	ENSG00000113387	SUB1	SUB1 regulator of transcription [Source:HGNC Symbol;Acc:HGNC:19985]
ENSG00000146826	1533.37	0.662133	0.143613	1.06442e-06	1.09029e-05	ENSG00000146826	MAP11	microtubule associated protein 11 [Source:HGNC Symbol;Acc:HGNC:25604]
ENSG00000261578	156.961	1.35456	0.308989	1.06554e-06	1.09084e-05	ENSG00000261578	AP003119.3	novel transcript, overlapping to TSKU
ENSG00000231131	1066.52	-0.76177	0.166617	1.07176e-06	1.09661e-05	ENSG00000231131	LNCAROD	lncRNA activating regulator of DKK1 [Source:HGNC Symbol;Acc:HGNC:50913]
ENSG00000127980	894.767	0.781666	0.171043	1.07638e-06	1.10074e-05	ENSG00000127980	PEX1	peroxisomal biogenesis factor 1 [Source:HGNC Symbol;Acc:HGNC:8850]
ENSG00000062282	405.278	0.943909	0.209702	1.08299e-06	1.1069e-05	ENSG00000062282	DGAT2	diacylglycerol O-acyltransferase 2 [Source:HGNC Symbol;Acc:HGNC:16940]
ENSG00000128641	5990.63	0.679697	0.147329	1.10991e-06	1.13379e-05	ENSG00000128641	MYO1B	myosin IB [Source:HGNC Symbol;Acc:HGNC:7596]
ENSG00000272031	181.077	-1.24359	0.283054	1.11729e-06	1.14071e-05	ENSG00000272031	ANKRD34A	ankyrin repeat domain 34A [Source:HGNC Symbol;Acc:HGNC:27639]
ENSG00000068489	4319.7	-0.705416	0.153587	1.11846e-06	1.14128e-05	ENSG00000068489	PRR11	proline rich 11 [Source:HGNC Symbol;Acc:HGNC:25619]
ENSG00000116199	3230.36	-0.62399	0.134804	1.12423e-06	1.14655e-05	ENSG00000116199	FAM20B	FAM20B glycosaminoglycan xylosylkinase [Source:HGNC Symbol;Acc:HGNC:23017]
ENSG00000127511	3100.53	0.67078	0.145397	1.13231e-06	1.15415e-05	ENSG00000127511	SIN3B	SIN3 transcription regulator family member B [Source:HGNC Symbol;Acc:HGNC:19354]
ENSG00000187634	943.124	0.837637	0.184863	1.13409e-06	1.15534e-05	ENSG00000187634	SAMD11	sterile alpha motif domain containing 11 [Source:HGNC Symbol;Acc:HGNC:28706]
ENSG00000176058	3039.57	-0.605609	0.130411	1.13892e-06	1.15963e-05	ENSG00000176058	TPRN	taperin [Source:HGNC Symbol;Acc:HGNC:26894]
ENSG00000171522	237.656	-1.32824	0.304281	1.1458e-06	1.166e-05	ENSG00000171522	PTGER4	prostaglandin E receptor 4 [Source:HGNC Symbol;Acc:HGNC:9596]
ENSG00000109452	3768.96	0.792401	0.174324	1.15147e-06	1.17114e-05	ENSG00000109452	INPP4B	inositol polyphosphate-4-phosphatase type II B [Source:HGNC Symbol;Acc:HGNC:6075]
ENSG00000187961	853.565	1.05021	0.236009	1.15377e-06	1.17285e-05	ENSG00000187961	KLHL17	kelch like family member 17 [Source:HGNC Symbol;Acc:HGNC:24023]
ENSG00000131116	1562.81	-0.667301	0.144898	1.1648e-06	1.18342e-05	ENSG00000131116	ZNF428	zinc finger protein 428 [Source:HGNC Symbol;Acc:HGNC:20804]
ENSG00000181381	155.453	1.34191	0.307428	1.16808e-06	1.1861e-05	ENSG00000181381	DDX60L	DExD/H-box 60 like [Source:HGNC Symbol;Acc:HGNC:26429]
ENSG00000159239	421.13	-0.923779	0.205975	1.16915e-06	1.18655e-05	ENSG00000159239	AC005041.1	novel protein
ENSG00000185379	557.357	0.811242	0.178823	1.17598e-06	1.19284e-05	ENSG00000185379	RAD51D	RAD51 paralog D [Source:HGNC Symbol;Acc:HGNC:9823]
ENSG00000134308	13899.6	-0.636303	0.137388	1.18061e-06	1.19689e-05	ENSG00000134308	YWHAQ	tyrosine 3-monooxygenase/tryptophan 5-monooxygenase activation protein theta [Source:HGNC Symbol;Acc:HGNC:12854]
ENSG00000198331	368.082	-0.917198	0.204502	1.18289e-06	1.19854e-05	ENSG00000198331	HYLS1	HYLS1 centriolar and ciliogenesis associated [Source:HGNC Symbol;Acc:HGNC:26558]
ENSG00000197943	577.797	0.801511	0.17663	1.18484e-06	1.19987e-05	ENSG00000197943	PLCG2	phospholipase C gamma 2 [Source:HGNC Symbol;Acc:HGNC:9066]
ENSG00000257103	5899.49	-0.521833	0.111548	1.20702e-06	1.22167e-05	ENSG00000257103	LSM14A	LSM14A mRNA processing body assembly factor [Source:HGNC Symbol;Acc:HGNC:24489]
ENSG00000075218	885.39	-0.715982	0.156062	1.21569e-06	1.22978e-05	ENSG00000075218	GTSE1	G2 and S-phase expressed 1 [Source:HGNC Symbol;Acc:HGNC:13698]
ENSG00000177707	265.863	-1.1648	0.265098	1.21788e-06	1.23134e-05	ENSG00000177707	NECTIN3	nectin cell adhesion molecule 3 [Source:HGNC Symbol;Acc:HGNC:17664]
ENSG00000103061	409.782	0.899454	0.200494	1.23517e-06	1.24747e-05	ENSG00000103061	SLC7A6OS	solute carrier family 7 member 6 opposite strand [Source:HGNC Symbol;Acc:HGNC:25807]
ENSG00000183856	2527.14	0.574606	0.123631	1.23463e-06	1.24747e-05	ENSG00000183856	IQGAP3	IQ motif containing GTPase activating protein 3 [Source:HGNC Symbol;Acc:HGNC:20669]
ENSG00000159445	532.663	0.818074	0.180991	1.2389e-06	1.25057e-05	ENSG00000159445	THEM4	thioesterase superfamily member 4 [Source:HGNC Symbol;Acc:HGNC:17947]
ENSG00000163728	713.401	0.935413	0.209339	1.25151e-06	1.26262e-05	ENSG00000163728	TTC14	tetratricopeptide repeat domain 14 [Source:HGNC Symbol;Acc:HGNC:24697]
ENSG00000121057	4152.99	-0.650539	0.141347	1.25854e-06	1.26903e-05	ENSG00000121057	AKAP1	A-kinase anchoring protein 1 [Source:HGNC Symbol;Acc:HGNC:367]
ENSG00000204386	5774.11	0.5517	0.119699	1.26923e-06	1.27912e-05	ENSG00000204386	NEU1	neuraminidase 1 [Source:HGNC Symbol;Acc:HGNC:7758]
ENSG00000203950	3484.26	-0.632304	0.137302	1.27507e-06	1.28431e-05	ENSG00000203950	RTL8A	retrotransposon Gag like 8A [Source:HGNC Symbol;Acc:HGNC:24514]
ENSG00000279207	1040	-0.682646	0.149186	1.28191e-06	1.29051e-05	ENSG00000279207	AC015813.6	novel transcript
ENSG00000159792	1296.91	-0.703967	0.154265	1.28329e-06	1.2912e-05	ENSG00000159792	PSKH1	protein serine kinase H1 [Source:HGNC Symbol;Acc:HGNC:9529]
ENSG00000198301	768.153	0.888178	0.198134	1.2847e-06	1.29193e-05	ENSG00000198301	SDAD1	SDA1 domain containing 1 [Source:HGNC Symbol;Acc:HGNC:25537]
ENSG00000108468	11684.6	-0.529889	0.113679	1.28656e-06	1.29311e-05	ENSG00000108468	CBX1	chromobox 1 [Source:HGNC Symbol;Acc:HGNC:1551]
ENSG00000160712	439.62	0.862517	0.191983	1.28904e-06	1.29491e-05	ENSG00000160712	IL6R	interleukin 6 receptor [Source:HGNC Symbol;Acc:HGNC:6019]
ENSG00000185386	313.652	1.04181	0.235667	1.30666e-06	1.3119e-05	ENSG00000185386	MAPK11	mitogen-activated protein kinase 11 [Source:HGNC Symbol;Acc:HGNC:6873]
ENSG00000182648	1141.91	-0.655052	0.142817	1.31427e-06	1.31884e-05	ENSG00000182648	LINC01006	long intergenic non-protein coding RNA 1006 [Source:HGNC Symbol;Acc:HGNC:48971]
ENSG00000203761	183.271	1.30121	0.299512	1.32927e-06	1.33318e-05	ENSG00000203761	MSTO2P	misato family member 2, pseudogene [Source:HGNC Symbol;Acc:HGNC:26329]
ENSG00000230330	543.813	-0.826852	0.183932	1.33653e-06	1.33913e-05	ENSG00000230330	HMGN2P3	high mobility group nucleosomal binding domain 2 pseudogene 3 [Source:HGNC Symbol;Acc:HGNC:33566]
ENSG00000198189	242.405	-1.26755	0.291749	1.33663e-06	1.33913e-05	ENSG00000198189	HSD17B11	hydroxysteroid 17-beta dehydrogenase 11 [Source:HGNC Symbol;Acc:HGNC:22960]
ENSG00000159840	3206.12	0.634094	0.138185	1.33771e-06	1.3395e-05	ENSG00000159840	ZYX	zyxin [Source:HGNC Symbol;Acc:HGNC:13200]
ENSG00000131174	3232.53	-0.637346	0.138515	1.34066e-06	1.34174e-05	ENSG00000131174	COX7B	cytochrome c oxidase subunit 7B [Source:HGNC Symbol;Acc:HGNC:2291]
ENSG00000154518	5112.86	-0.58329	0.12624	1.34256e-06	1.34292e-05	ENSG00000154518	ATP5MC3	ATP synthase membrane subunit c locus 3 [Source:HGNC Symbol;Acc:HGNC:843]
ENSG00000143476	566.05	-0.852274	0.190093	1.34854e-06	1.34818e-05	ENSG00000143476	DTL	denticleless E3 ubiquitin protein ligase homolog [Source:HGNC Symbol;Acc:HGNC:30288]
ENSG00000136156	6504.17	-0.512842	0.110533	1.36007e-06	1.35898e-05	ENSG00000136156	ITM2B	integral membrane protein 2B [Source:HGNC Symbol;Acc:HGNC:6174]
ENSG00000196182	2429.01	0.595035	0.128987	1.37805e-06	1.37622e-05	ENSG00000196182	STK40	serine/threonine kinase 40 [Source:HGNC Symbol;Acc:HGNC:21373]
ENSG00000094975	6531.63	0.689878	0.150613	1.39423e-06	1.39163e-05	ENSG00000094975	SUCO	SUN domain containing ossification factor [Source:HGNC Symbol;Acc:HGNC:1240]
ENSG00000126838	41.4106	2.89696	0.689536	1.41487e-06	1.41148e-05	ENSG00000126838	PZP	PZP alpha-2-macroglobulin like [Source:HGNC Symbol;Acc:HGNC:9750]
ENSG00000120594	3175.92	0.785527	0.173947	1.4168e-06	1.41266e-05	ENSG00000120594	PLXDC2	plexin domain containing 2 [Source:HGNC Symbol;Acc:HGNC:21013]
ENSG00000172379	834.744	-0.807154	0.179693	1.4415e-06	1.43653e-05	ENSG00000172379	ARNT2	aryl hydrocarbon receptor nuclear translocator 2 [Source:HGNC Symbol;Acc:HGNC:16876]
ENSG00000235655	10915.7	-0.562032	0.122168	1.44396e-06	1.43821e-05	ENSG00000235655	H3P6	H3 histone pseudogene 6 [Source:HGNC Symbol;Acc:HGNC:42980]
ENSG00000125351	2128.83	0.577497	0.125246	1.4613e-06	1.45471e-05	ENSG00000125351	UPF3B	UPF3B regulator of nonsense mediated mRNA decay [Source:HGNC Symbol;Acc:HGNC:20439]
ENSG00000079246	13123.8	-0.567068	0.123318	1.46816e-06	1.46076e-05	ENSG00000079246	XRCC5	X-ray repair cross complementing 5 [Source:HGNC Symbol;Acc:HGNC:12833]
ENSG00000229358	177.839	1.31461	0.304267	1.472e-06	1.46376e-05	ENSG00000229358	DPY19L1P1	DPY19L1 pseudogene 1 [Source:HGNC Symbol;Acc:HGNC:22395]
ENSG00000088179	871.476	0.83322	0.18639	1.47274e-06	1.46376e-05	ENSG00000088179	PTPN4	protein tyrosine phosphatase non-receptor type 4 [Source:HGNC Symbol;Acc:HGNC:9656]
ENSG00000099385	1040.41	-0.747162	0.165624	1.4759e-06	1.46613e-05	ENSG00000099385	BCL7C	BAF chromatin remodeling complex subunit BCL7C [Source:HGNC Symbol;Acc:HGNC:1006]
ENSG00000166669	893.548	0.753021	0.166547	1.48329e-06	1.47191e-05	ENSG00000166669	ATF7IP2	activating transcription factor 7 interacting protein 2 [Source:HGNC Symbol;Acc:HGNC:20397]
ENSG00000177602	348.58	-1.04864	0.239142	1.4832e-06	1.47191e-05	ENSG00000177602	HASPIN	histone H3 associated protein kinase [Source:HGNC Symbol;Acc:HGNC:19682]
ENSG00000109927	27.5768	3.48616	0.828711	1.49124e-06	1.47902e-05	ENSG00000109927	TECTA	tectorin alpha [Source:HGNC Symbol;Acc:HGNC:11720]
ENSG00000170037	2016.94	0.602311	0.131224	1.51913e-06	1.50588e-05	ENSG00000170037	CNTROB	centrobin, centriole duplication and spindle assembly protein [Source:HGNC Symbol;Acc:HGNC:29616]
ENSG00000230836	1265.67	-0.688184	0.151702	1.52887e-06	1.51474e-05	ENSG00000230836	LINC01293	long intergenic non-protein coding RNA 1293 [Source:HGNC Symbol;Acc:HGNC:50362]
ENSG00000237296	289.965	1.13249	0.259878	1.53192e-06	1.51695e-05	ENSG00000237296	SMG1P1	SMG1 pseudogene 1 [Source:HGNC Symbol;Acc:HGNC:44186]
ENSG00000173262	95.9946	1.6895	0.397898	1.53371e-06	1.51782e-05	ENSG00000173262	SLC2A14	solute carrier family 2 member 14 [Source:HGNC Symbol;Acc:HGNC:18301]
ENSG00000135637	721.865	0.7377	0.163481	1.53441e-06	1.51782e-05	ENSG00000135637	CCDC142	coiled-coil domain containing 142 [Source:HGNC Symbol;Acc:HGNC:25889]
ENSG00000075618	833.909	-0.706474	0.156059	1.5427e-06	1.52521e-05	ENSG00000075618	FSCN1	fascin actin-bundling protein 1 [Source:HGNC Symbol;Acc:HGNC:11148]
ENSG00000180747	376.711	1.05008	0.240041	1.58697e-06	1.56815e-05	ENSG00000180747	SMG1P3	SMG1 pseudogene 3 [Source:HGNC Symbol;Acc:HGNC:49860]
ENSG00000180573	1994.7	0.645543	0.142678	1.6001e-06	1.5803e-05	ENSG00000180573	H2AC6	H2A clustered histone 6 [Source:HGNC Symbol;Acc:HGNC:4733]
ENSG00000171130	1502.97	-0.650001	0.142938	1.60175e-06	1.5811e-05	ENSG00000171130	ATP6V0E2	ATPase H+ transporting V0 subunit e2 [Source:HGNC Symbol;Acc:HGNC:21723]
ENSG00000087087	10235.7	0.595563	0.128648	1.60551e-06	1.58398e-05	ENSG00000087087	SRRT	serrate, RNA effector molecule [Source:HGNC Symbol;Acc:HGNC:24101]
ENSG00000159714	83.1834	-1.86462	0.442599	1.60744e-06	1.58505e-05	ENSG00000159714	ZDHHC1	zinc finger DHHC-type containing 1 [Source:HGNC Symbol;Acc:HGNC:17916]
ENSG00000135926	228.448	1.23225	0.285345	1.61351e-06	1.59019e-05	ENSG00000135926	TMBIM1	transmembrane BAX inhibitor motif containing 1 [Source:HGNC Symbol;Acc:HGNC:23410]
ENSG00000105701	14644.9	-0.524578	0.113639	1.61922e-06	1.59498e-05	ENSG00000105701	FKBP8	FKBP prolyl isomerase 8 [Source:HGNC Symbol;Acc:HGNC:3724]
ENSG00000115053	22327.7	-0.553154	0.12042	1.63694e-06	1.61159e-05	ENSG00000115053	NCL	nucleolin [Source:HGNC Symbol;Acc:HGNC:7667]
ENSG00000176842	1701.06	-0.619728	0.136249	1.664e-06	1.63738e-05	ENSG00000176842	IRX5	iroquois homeobox 5 [Source:HGNC Symbol;Acc:HGNC:14361]
ENSG00000234127	3637.39	-0.525623	0.114051	1.66767e-06	1.63926e-05	ENSG00000234127	TRIM26	tripartite motif containing 26 [Source:HGNC Symbol;Acc:HGNC:12962]
ENSG00000116273	1646.53	-0.642372	0.141396	1.66742e-06	1.63926e-05	ENSG00000116273	PHF13	PHD finger protein 13 [Source:HGNC Symbol;Acc:HGNC:22983]
ENSG00000143507	199.896	1.16076	0.268181	1.68746e-06	1.65785e-05	ENSG00000143507	DUSP10	dual specificity phosphatase 10 [Source:HGNC Symbol;Acc:HGNC:3065]
ENSG00000149262	1559.61	0.721733	0.159982	1.69035e-06	1.65982e-05	ENSG00000149262	INTS4	integrator complex subunit 4 [Source:HGNC Symbol;Acc:HGNC:25048]
ENSG00000130956	664.333	0.75272	0.167899	1.70268e-06	1.67105e-05	ENSG00000130956	HABP4	hyaluronan binding protein 4 [Source:HGNC Symbol;Acc:HGNC:17062]
ENSG00000172613	1879.39	0.639608	0.140564	1.71233e-06	1.67964e-05	ENSG00000172613	RAD9A	RAD9 checkpoint clamp component A [Source:HGNC Symbol;Acc:HGNC:9827]
ENSG00000110844	302.613	1.0812	0.248627	1.71337e-06	1.67978e-05	ENSG00000110844	PRPF40B	pre-mRNA processing factor 40 homolog B [Source:HGNC Symbol;Acc:HGNC:25031]
ENSG00000176974	3710.52	-0.53905	0.117333	1.72163e-06	1.687e-05	ENSG00000176974	SHMT1	serine hydroxymethyltransferase 1 [Source:HGNC Symbol;Acc:HGNC:10850]
ENSG00000081870	453.118	-0.916481	0.208246	1.7327e-06	1.69696e-05	ENSG00000081870	HSPB11	heat shock protein family B (small) member 11 [Source:HGNC Symbol;Acc:HGNC:25019]
ENSG00000168016	453.451	-0.996149	0.228212	1.76092e-06	1.7237e-05	ENSG00000168016	TRANK1	tetratricopeptide repeat and ankyrin repeat containing 1 [Source:HGNC Symbol;Acc:HGNC:29011]
ENSG00000102962	22.9483	4.58937	1.07825	1.78831e-06	1.74959e-05	ENSG00000102962	CCL22	C-C motif chemokine ligand 22 [Source:HGNC Symbol;Acc:HGNC:10621]
ENSG00000147123	4804.44	-0.558384	0.121509	1.79528e-06	1.7555e-05	ENSG00000147123	NDUFB11	NADH:ubiquinone oxidoreductase subunit B11 [Source:HGNC Symbol;Acc:HGNC:20372]
ENSG00000189058	1021.23	0.784432	0.175743	1.80149e-06	1.76065e-05	ENSG00000189058	APOD	apolipoprotein D [Source:HGNC Symbol;Acc:HGNC:612]
ENSG00000198874	1152.47	0.712943	0.158712	1.8106e-06	1.76864e-05	ENSG00000198874	TYW1	tRNA-yW synthesizing protein 1 homolog [Source:HGNC Symbol;Acc:HGNC:25598]
ENSG00000063438	178.091	1.21603	0.28301	1.81258e-06	1.76964e-05	ENSG00000063438	AHRR	aryl-hydrocarbon receptor repressor [Source:HGNC Symbol;Acc:HGNC:346]
ENSG00000103066	1256.22	0.700451	0.155372	1.82621e-06	1.7811e-05	ENSG00000103066	PLA2G15	phospholipase A2 group XV [Source:HGNC Symbol;Acc:HGNC:17163]
ENSG00000106153	10316.1	-0.524756	0.114288	1.8255e-06	1.7811e-05	ENSG00000106153	CHCHD2	coiled-coil-helix-coiled-coil-helix domain containing 2 [Source:HGNC Symbol;Acc:HGNC:21645]
ENSG00000050393	2899.99	0.56085	0.122417	1.85082e-06	1.80416e-05	ENSG00000050393	MCUR1	mitochondrial calcium uniporter regulator 1 [Source:HGNC Symbol;Acc:HGNC:21097]
ENSG00000104957	821.344	0.865755	0.196122	1.85503e-06	1.80733e-05	ENSG00000104957	CCDC130	coiled-coil domain containing 130 [Source:HGNC Symbol;Acc:HGNC:28118]
ENSG00000089685	4243.91	-0.563531	0.123346	1.86226e-06	1.81343e-05	ENSG00000089685	BIRC5	baculoviral IAP repeat containing 5 [Source:HGNC Symbol;Acc:HGNC:593]
ENSG00000033627	2549.47	0.592481	0.130212	1.87116e-06	1.82115e-05	ENSG00000033627	ATP6V0A1	ATPase H+ transporting V0 subunit a1 [Source:HGNC Symbol;Acc:HGNC:865]
ENSG00000141499	874.637	-0.692175	0.153638	1.88046e-06	1.82926e-05	ENSG00000141499	WRAP53	WD repeat containing antisense to TP53 [Source:HGNC Symbol;Acc:HGNC:25522]
ENSG00000143622	1738.22	0.635506	0.140826	1.88617e-06	1.83386e-05	ENSG00000143622	RIT1	Ras like without CAAX 1 [Source:HGNC Symbol;Acc:HGNC:10023]
ENSG00000157240	1029.37	-0.739237	0.165656	1.89612e-06	1.84257e-05	ENSG00000157240	FZD1	frizzled class receptor 1 [Source:HGNC Symbol;Acc:HGNC:4038]
ENSG00000204366	740.141	-0.739274	0.166574	1.90336e-06	1.84865e-05	ENSG00000204366	ZBTB12	zinc finger and BTB domain containing 12 [Source:HGNC Symbol;Acc:HGNC:19066]
ENSG00000130779	3015.94	0.671062	0.148927	1.90712e-06	1.85135e-05	ENSG00000130779	CLIP1	CAP-Gly domain containing linker protein 1 [Source:HGNC Symbol;Acc:HGNC:10461]
ENSG00000102181	1547.19	0.625985	0.13828	1.91817e-06	1.86015e-05	ENSG00000102181	CD99L2	CD99 molecule like 2 [Source:HGNC Symbol;Acc:HGNC:18237]
ENSG00000114023	894.508	-0.799578	0.180498	1.91772e-06	1.86015e-05	ENSG00000114023	FAM162A	family with sequence similarity 162 member A [Source:HGNC Symbol;Acc:HGNC:17865]
ENSG00000135596	923.813	0.913819	0.20844	1.91919e-06	1.86018e-05	ENSG00000135596	MICAL1	microtubule associated monooxygenase, calponin and LIM domain containing 1 [Source:HGNC Symbol;Acc:HGNC:20619]
ENSG00000112599	42.2498	2.81443	0.680973	1.92663e-06	1.86642e-05	ENSG00000112599	GUCA1B	guanylate cyclase activator 1B [Source:HGNC Symbol;Acc:HGNC:4679]
ENSG00000143387	326.068	1.11203	0.257878	1.93519e-06	1.87375e-05	ENSG00000143387	CTSK	cathepsin K [Source:HGNC Symbol;Acc:HGNC:2536]
ENSG00000154874	144.849	1.32551	0.311545	1.93818e-06	1.87567e-05	ENSG00000154874	CCDC144B	coiled-coil domain containing 144B (pseudogene) [Source:HGNC Symbol;Acc:HGNC:26704]
ENSG00000104964	5233.46	-0.545551	0.119307	1.95304e-06	1.88816e-05	ENSG00000104964	TLE5	TLE family member 5, transcriptional modulator [Source:HGNC Symbol;Acc:HGNC:307]
ENSG00000118515	1872.3	-0.588565	0.129532	1.95309e-06	1.88816e-05	ENSG00000118515	SGK1	serum/glucocorticoid regulated kinase 1 [Source:HGNC Symbol;Acc:HGNC:10810]
ENSG00000164758	403.65	-1.00278	0.231229	1.99139e-06	1.92419e-05	ENSG00000164758	MED30	mediator complex subunit 30 [Source:HGNC Symbol;Acc:HGNC:23032]
ENSG00000015153	849.187	0.717016	0.160504	2.01534e-06	1.94538e-05	ENSG00000015153	YAF2	YY1 associated factor 2 [Source:HGNC Symbol;Acc:HGNC:17363]
ENSG00000177225	1860.17	0.66762	0.148791	2.0154e-06	1.94538e-05	ENSG00000177225	GATD1	glutamine amidotransferase like class 1 domain containing 1 [Source:HGNC Symbol;Acc:HGNC:26616]
ENSG00000063180	371.959	0.975272	0.224421	2.04918e-06	1.97698e-05	ENSG00000063180	CA11	carbonic anhydrase 11 [Source:HGNC Symbol;Acc:HGNC:1370]
ENSG00000164105	461.508	-0.945513	0.217245	2.05272e-06	1.97937e-05	ENSG00000164105	SAP30	Sin3A associated protein 30 [Source:HGNC Symbol;Acc:HGNC:10532]
ENSG00000106333	503.584	0.930408	0.21299	2.06025e-06	1.98561e-05	ENSG00000106333	PCOLCE	procollagen C-endopeptidase enhancer [Source:HGNC Symbol;Acc:HGNC:8738]
ENSG00000198898	2579.78	-0.577952	0.127443	2.06433e-06	1.98852e-05	ENSG00000198898	CAPZA2	capping actin protein of muscle Z-line subunit alpha 2 [Source:HGNC Symbol;Acc:HGNC:1490]
ENSG00000225614	395.042	-1.0231	0.236813	2.06803e-06	1.99106e-05	ENSG00000225614	ZNF469	zinc finger protein 469 [Source:HGNC Symbol;Acc:HGNC:23216]
ENSG00000164742	18394.2	-0.594593	0.128947	2.07121e-06	1.9931e-05	ENSG00000164742	ADCY1	adenylate cyclase 1 [Source:HGNC Symbol;Acc:HGNC:232]
ENSG00000186364	538.101	0.822437	0.186991	2.07896e-06	1.99953e-05	ENSG00000186364	NUDT17	nudix hydrolase 17 [Source:HGNC Symbol;Acc:HGNC:26618]
ENSG00000127054	4692.57	0.54461	0.119593	2.09626e-06	2.01514e-05	ENSG00000127054	INTS11	integrator complex subunit 11 [Source:HGNC Symbol;Acc:HGNC:26052]
ENSG00000178568	1201.04	-0.816512	0.185504	2.11251e-06	2.02972e-05	ENSG00000178568	ERBB4	erb-b2 receptor tyrosine kinase 4 [Source:HGNC Symbol;Acc:HGNC:3432]
ENSG00000270168	172.412	1.32339	0.312447	2.1147e-06	2.03079e-05	None	None	None
ENSG00000004660	272.467	1.02789	0.238322	2.16496e-06	2.07798e-05	ENSG00000004660	CAMKK1	calcium/calmodulin dependent protein kinase kinase 1 [Source:HGNC Symbol;Acc:HGNC:1469]
ENSG00000198252	1928.02	-0.631819	0.139729	2.16907e-06	2.08087e-05	ENSG00000198252	STYX	serine/threonine/tyrosine interacting protein [Source:HGNC Symbol;Acc:HGNC:11447]
ENSG00000111261	776.707	-0.760541	0.172082	2.20975e-06	2.11881e-05	ENSG00000111261	MANSC1	MANSC domain containing 1 [Source:HGNC Symbol;Acc:HGNC:25505]
ENSG00000100445	351.342	1.09831	0.256617	2.28268e-06	2.18762e-05	ENSG00000100445	SDR39U1	short chain dehydrogenase/reductase family 39U member 1 [Source:HGNC Symbol;Acc:HGNC:20275]
ENSG00000074800	54695.6	-0.497983	0.109252	2.30151e-06	2.20453e-05	ENSG00000074800	ENO1	enolase 1 [Source:HGNC Symbol;Acc:HGNC:3350]
ENSG00000105486	2908.05	-0.566561	0.125279	2.31712e-06	2.21835e-05	ENSG00000105486	LIG1	DNA ligase 1 [Source:HGNC Symbol;Acc:HGNC:6598]
ENSG00000137449	1157.77	0.731311	0.165257	2.3438e-06	2.24275e-05	ENSG00000137449	CPEB2	cytoplasmic polyadenylation element binding protein 2 [Source:HGNC Symbol;Acc:HGNC:21745]
ENSG00000033030	1202.57	0.724591	0.163626	2.35716e-06	2.25439e-05	ENSG00000033030	ZCCHC8	zinc finger CCHC-type containing 8 [Source:HGNC Symbol;Acc:HGNC:25265]
ENSG00000149582	561.12	-0.822237	0.187964	2.38731e-06	2.28206e-05	ENSG00000149582	TMEM25	transmembrane protein 25 [Source:HGNC Symbol;Acc:HGNC:25890]
ENSG00000122861	64.9151	1.9736	0.47946	2.40471e-06	2.29752e-05	ENSG00000122861	PLAU	plasminogen activator, urokinase [Source:HGNC Symbol;Acc:HGNC:9052]
ENSG00000088992	215.741	-1.14795	0.270382	2.42407e-06	2.31484e-05	ENSG00000088992	TESC	tescalcin [Source:HGNC Symbol;Acc:HGNC:26065]
ENSG00000129353	12462.9	0.499105	0.109712	2.4325e-06	2.32144e-05	ENSG00000129353	SLC44A2	solute carrier family 44 member 2 [Source:HGNC Symbol;Acc:HGNC:17292]
ENSG00000244509	23.4251	-4.27923	1.01633	2.43346e-06	2.32144e-05	ENSG00000244509	APOBEC3C	apolipoprotein B mRNA editing enzyme catalytic subunit 3C [Source:HGNC Symbol;Acc:HGNC:17353]
ENSG00000127452	816.745	0.710327	0.160403	2.46614e-06	2.35142e-05	ENSG00000127452	FBXL12	F-box and leucine rich repeat protein 12 [Source:HGNC Symbol;Acc:HGNC:13611]
ENSG00000066044	4315.47	-0.560371	0.124438	2.4761e-06	2.35972e-05	ENSG00000066044	ELAVL1	ELAV like RNA binding protein 1 [Source:HGNC Symbol;Acc:HGNC:3312]
ENSG00000115468	1191.44	-0.748955	0.170334	2.49701e-06	2.37844e-05	ENSG00000115468	EFHD1	EF-hand domain family member D1 [Source:HGNC Symbol;Acc:HGNC:29556]
ENSG00000183955	2790.56	0.575081	0.127984	2.53527e-06	2.41365e-05	ENSG00000183955	KMT5A	lysine methyltransferase 5A [Source:HGNC Symbol;Acc:HGNC:29489]
ENSG00000145916	5433.48	0.526689	0.116335	2.55144e-06	2.42781e-05	ENSG00000145916	RMND5B	required for meiotic nuclear division 5 homolog B [Source:HGNC Symbol;Acc:HGNC:26181]
ENSG00000189334	9741.09	0.532645	0.120737	2.62548e-06	2.49701e-05	ENSG00000189334	S100A14	S100 calcium binding protein A14 [Source:HGNC Symbol;Acc:HGNC:18901]
ENSG00000281404	60.5707	2.12954	0.52252	2.65622e-06	2.52496e-05	ENSG00000281404	LINC01176	long intergenic non-protein coding RNA 1176 [Source:HGNC Symbol;Acc:HGNC:49548]
ENSG00000178726	2493.08	-0.608991	0.136503	2.66567e-06	2.53265e-05	ENSG00000178726	THBD	thrombomodulin [Source:HGNC Symbol;Acc:HGNC:11784]
ENSG00000104381	676.679	0.782833	0.179294	2.6802e-06	2.54517e-05	ENSG00000104381	GDAP1	ganglioside induced differentiation associated protein 1 [Source:HGNC Symbol;Acc:HGNC:15968]
ENSG00000196576	12036	0.47891	0.105357	2.68965e-06	2.55285e-05	ENSG00000196576	PLXNB2	plexin B2 [Source:HGNC Symbol;Acc:HGNC:9104]
ENSG00000131018	300.242	-1.02637	0.240933	2.70154e-06	2.56284e-05	ENSG00000131018	SYNE1	spectrin repeat containing nuclear envelope protein 1 [Source:HGNC Symbol;Acc:HGNC:17089]
ENSG00000206560	3554.56	0.656691	0.148145	2.72601e-06	2.58475e-05	ENSG00000206560	ANKRD28	ankyrin repeat domain 28 [Source:HGNC Symbol;Acc:HGNC:29024]
ENSG00000182400	1469.52	0.634078	0.142631	2.73481e-06	2.59178e-05	ENSG00000182400	TRAPPC6B	trafficking protein particle complex 6B [Source:HGNC Symbol;Acc:HGNC:23066]
ENSG00000167680	942.64	-0.666762	0.150798	2.75938e-06	2.61374e-05	ENSG00000167680	SEMA6B	semaphorin 6B [Source:HGNC Symbol;Acc:HGNC:10739]
ENSG00000126790	180.457	1.21767	0.28995	2.78492e-06	2.63656e-05	ENSG00000126790	L3HYPDH	trans-L-3-hydroxyproline dehydratase [Source:HGNC Symbol;Acc:HGNC:20488]
ENSG00000168066	13809.4	0.497786	0.111352	2.78628e-06	2.63656e-05	ENSG00000168066	SF1	splicing factor 1 [Source:HGNC Symbol;Acc:HGNC:12950]
ENSG00000109323	1280.44	0.638756	0.143644	2.82328e-06	2.67023e-05	ENSG00000109323	MANBA	mannosidase beta [Source:HGNC Symbol;Acc:HGNC:6831]
ENSG00000152234	9198	-0.489821	0.108696	2.83946e-06	2.68417e-05	ENSG00000152234	ATP5F1A	ATP synthase F1 subunit alpha [Source:HGNC Symbol;Acc:HGNC:823]
ENSG00000186350	16418.1	-0.508704	0.113248	2.86208e-06	2.7042e-05	ENSG00000186350	RXRA	retinoid X receptor alpha [Source:HGNC Symbol;Acc:HGNC:10477]
ENSG00000140988	71348.3	-0.488946	0.108267	2.87761e-06	2.7175e-05	ENSG00000140988	RPS2	ribosomal protein S2 [Source:HGNC Symbol;Acc:HGNC:10404]
ENSG00000142156	530.271	-0.853423	0.197846	2.88023e-06	2.7186e-05	ENSG00000142156	COL6A1	collagen type VI alpha 1 chain [Source:HGNC Symbol;Acc:HGNC:2211]
ENSG00000122512	1311.59	0.68696	0.1559	2.88937e-06	2.72587e-05	ENSG00000122512	PMS2	PMS1 homolog 2, mismatch repair system component [Source:HGNC Symbol;Acc:HGNC:9122]
ENSG00000131591	1454.83	0.731174	0.166905	2.89842e-06	2.73303e-05	ENSG00000131591	C1orf159	chromosome 1 open reading frame 159 [Source:HGNC Symbol;Acc:HGNC:26062]
ENSG00000119729	2274.25	0.615149	0.138621	2.94554e-06	2.77606e-05	ENSG00000119729	RHOQ	ras homolog family member Q [Source:HGNC Symbol;Acc:HGNC:17736]
ENSG00000139438	463.781	-0.824518	0.190704	2.96287e-06	2.79099e-05	ENSG00000139438	FAM222A	family with sequence similarity 222 member A [Source:HGNC Symbol;Acc:HGNC:25915]
ENSG00000174353	269.833	1.03937	0.245188	2.99003e-06	2.81517e-05	ENSG00000174353	STAG3L3	stromal antigen 3-like 3 (pseudogene) [Source:HGNC Symbol;Acc:HGNC:33845]
ENSG00000270872	28.5929	4.31111	1.03836	2.99577e-06	2.81915e-05	ENSG00000270872	SRGAP2D	SLIT-ROBO Rho GTPase activating protein 2D (pseudogene) [Source:HGNC Symbol;Acc:HGNC:43932]
ENSG00000144452	2944.13	0.664588	0.152096	3.01754e-06	2.83821e-05	ENSG00000144452	ABCA12	ATP binding cassette subfamily A member 12 [Source:HGNC Symbol;Acc:HGNC:14637]
ENSG00000117505	1129.39	-0.687135	0.156552	3.02413e-06	2.84298e-05	ENSG00000117505	DR1	down-regulator of transcription 1 [Source:HGNC Symbol;Acc:HGNC:3017]
ENSG00000102316	9441.72	-0.510541	0.113804	3.03083e-06	2.84786e-05	ENSG00000102316	MAGED2	MAGE family member D2 [Source:HGNC Symbol;Acc:HGNC:16353]
ENSG00000106772	90.6343	1.9299	0.475767	3.04277e-06	2.85765e-05	ENSG00000106772	PRUNE2	prune homolog 2 with BCH domain [Source:HGNC Symbol;Acc:HGNC:25209]
ENSG00000106571	694.194	-0.822217	0.190524	3.06215e-06	2.87441e-05	ENSG00000106571	GLI3	GLI family zinc finger 3 [Source:HGNC Symbol;Acc:HGNC:4319]
ENSG00000132554	459.327	-0.942373	0.220972	3.06944e-06	2.87981e-05	ENSG00000132554	RGS22	regulator of G protein signaling 22 [Source:HGNC Symbol;Acc:HGNC:24499]
[truncated: 58,676 more rows]

## Sheet: UPF1-NT DEseq2
id	baseMean	log2FoldChange	lfcSE	pvalue	padj	converted_alias	name	description
ENSG00000005007	9112.31	-1.97001	0.125528	9.1601e-57	1.54522e-52	ENSG00000005007	UPF1	UPF1 RNA helicase and ATPase [Source:HGNC Symbol;Acc:HGNC:9962]
ENSG00000104825	2906.26	1.82015	0.119703	1.98478e-53	1.67406e-49	ENSG00000104825	NFKBIB	NFKB inhibitor beta [Source:HGNC Symbol;Acc:HGNC:7798]
ENSG00000233016	11811	1.84804	0.122533	9.3478e-53	5.25627e-49	ENSG00000233016	SNHG7	small nucleolar RNA host gene 7 [Source:HGNC Symbol;Acc:HGNC:28254]
ENSG00000215182	1037.72	2.64263	0.181625	3.30761e-49	1.3949e-45	ENSG00000215182	MUC5AC	mucin 5AC, oligomeric mucus/gel-forming [Source:HGNC Symbol;Acc:HGNC:7515]
ENSG00000204323	1049.94	2.4095	0.168931	2.04272e-47	6.89172e-44	ENSG00000204323	SMIM5	small integral membrane protein 5 [Source:HGNC Symbol;Acc:HGNC:40030]
ENSG00000147255	14493.8	1.6638	0.118254	9.03988e-47	2.54156e-43	ENSG00000147255	IGSF1	immunoglobulin superfamily member 1 [Source:HGNC Symbol;Acc:HGNC:5948]
ENSG00000123358	996.538	-2.50847	0.178891	7.33723e-46	1.76817e-42	ENSG00000123358	NR4A1	nuclear receptor subfamily 4 group A member 1 [Source:HGNC Symbol;Acc:HGNC:7980]
ENSG00000156398	6775.64	-1.5693	0.114875	7.21413e-44	1.52119e-40	ENSG00000156398	SFXN2	sideroflexin 2 [Source:HGNC Symbol;Acc:HGNC:16086]
ENSG00000135046	1534.32	1.9423	0.14399	1.06484e-42	1.99587e-39	ENSG00000135046	ANXA1	annexin A1 [Source:HGNC Symbol;Acc:HGNC:533]
ENSG00000064787	2891.82	1.6996	0.127525	9.42352e-42	1.58965e-38	ENSG00000064787	BCAS1	breast carcinoma amplified sequence 1 [Source:HGNC Symbol;Acc:HGNC:974]
ENSG00000187244	7285.82	-1.46825	0.111451	4.94385e-41	7.58161e-38	ENSG00000187244	BCAM	basal cell adhesion molecule (Lutheran blood group) [Source:HGNC Symbol;Acc:HGNC:6722]
ENSG00000107262	12116.3	1.4584	0.112302	2.48189e-39	3.48892e-36	ENSG00000107262	BAG1	BAG cochaperone 1 [Source:HGNC Symbol;Acc:HGNC:937]
ENSG00000105388	868.9	2.54984	0.199418	1.08009e-38	1.40154e-35	ENSG00000105388	CEACAM5	CEA cell adhesion molecule 5 [Source:HGNC Symbol;Acc:HGNC:1817]
ENSG00000157514	3655.4	1.55558	0.122747	1.27185e-37	1.53249e-34	ENSG00000157514	TSC22D3	TSC22 domain family member 3 [Source:HGNC Symbol;Acc:HGNC:3051]
ENSG00000259349	673.708	2.23611	0.177857	1.81316e-37	2.03908e-34	ENSG00000259349	AC011921.1	novel transcript, antisense to APPBP2
ENSG00000234741	18001.6	1.37437	0.109596	2.04692e-37	2.05361e-34	ENSG00000234741	GAS5	growth arrest specific 5 [Source:HGNC Symbol;Acc:HGNC:16355]
ENSG00000004948	2446.97	-1.86518	0.148495	2.06956e-37	2.05361e-34	ENSG00000004948	CALCR	calcitonin receptor [Source:HGNC Symbol;Acc:HGNC:1440]
ENSG00000186162	1418.3	1.77232	0.142849	1.45576e-36	1.36429e-33	ENSG00000186162	CIDECP1	cell death inducing DFFA like effector c pseudogene 1 [Source:HGNC Symbol;Acc:HGNC:24230]
ENSG00000021300	1249.11	-1.94076	0.157354	3.25564e-36	2.89049e-33	ENSG00000021300	PLEKHB1	pleckstrin homology domain containing B1 [Source:HGNC Symbol;Acc:HGNC:19079]
ENSG00000196878	1525.21	1.90816	0.156637	2.2087e-35	1.86292e-32	ENSG00000196878	LAMB3	laminin subunit beta 3 [Source:HGNC Symbol;Acc:HGNC:6490]
ENSG00000147256	2870.55	1.57251	0.13382	4.49205e-33	3.6084e-30	ENSG00000147256	ARHGAP36	Rho GTPase activating protein 36 [Source:HGNC Symbol;Acc:HGNC:26388]
ENSG00000132688	908.295	-1.82549	0.156724	1.355e-32	1.03898e-29	ENSG00000132688	NES	nestin [Source:HGNC Symbol;Acc:HGNC:7756]
ENSG00000074219	1678.37	-1.56555	0.134583	1.76873e-32	1.29725e-29	ENSG00000074219	TEAD2	TEA domain transcription factor 2 [Source:HGNC Symbol;Acc:HGNC:11715]
ENSG00000178381	2249.36	1.61968	0.144562	2.40129e-30	1.68781e-27	ENSG00000178381	ZFAND2A	zinc finger AN1-type containing 2A [Source:HGNC Symbol;Acc:HGNC:28073]
ENSG00000141424	39801.6	-1.35607	0.123542	1.55442e-29	1.04886e-26	ENSG00000141424	SLC39A6	solute carrier family 39 member 6 [Source:HGNC Symbol;Acc:HGNC:18607]
ENSG00000174307	12593.1	1.13006	0.105303	5.43672e-28	3.52739e-25	ENSG00000174307	PHLDA3	pleckstrin homology like domain family A member 3 [Source:HGNC Symbol;Acc:HGNC:8934]
ENSG00000136826	6786.44	1.16044	0.109398	2.01875e-27	1.26127e-24	ENSG00000136826	KLF4	Kruppel like factor 4 [Source:HGNC Symbol;Acc:HGNC:6348]
ENSG00000125398	819.354	1.8508	0.176249	5.4779e-27	3.30024e-24	ENSG00000125398	SOX9	SRY-box transcription factor 9 [Source:HGNC Symbol;Acc:HGNC:11204]
ENSG00000125351	2128.83	1.31498	0.125559	8.37994e-27	4.87453e-24	ENSG00000125351	UPF3B	UPF3B regulator of nonsense mediated mRNA decay [Source:HGNC Symbol;Acc:HGNC:20439]
ENSG00000174684	766.849	-1.84951	0.177098	9.81802e-27	5.52067e-24	ENSG00000174684	B4GAT1	beta-1,4-glucuronyltransferase 1 [Source:HGNC Symbol;Acc:HGNC:15685]
ENSG00000197043	1968.54	-1.61454	0.155468	1.70518e-26	9.27894e-24	ENSG00000197043	ANXA6	annexin A6 [Source:HGNC Symbol;Acc:HGNC:544]
ENSG00000110492	20836.4	-1.20625	0.116009	1.80443e-26	9.51215e-24	ENSG00000110492	MDK	midkine [Source:HGNC Symbol;Acc:HGNC:6972]
ENSG00000074527	774.966	1.94878	0.190531	8.27556e-26	4.23031e-23	ENSG00000074527	NTN4	netrin 4 [Source:HGNC Symbol;Acc:HGNC:13658]
ENSG00000149716	2059.62	1.34956	0.132672	1.79092e-25	8.72838e-23	ENSG00000149716	LTO1	LTO1 maturation factor of ABCE1 [Source:HGNC Symbol;Acc:HGNC:17589]
ENSG00000088356	3606.27	1.24326	0.121861	1.81098e-25	8.72838e-23	ENSG00000088356	PDRG1	p53 and DNA damage regulated 1 [Source:HGNC Symbol;Acc:HGNC:16119]
ENSG00000141526	1023.6	-1.60362	0.158567	3.08378e-25	1.44501e-22	ENSG00000141526	SLC16A3	solute carrier family 16 member 3 [Source:HGNC Symbol;Acc:HGNC:10924]
ENSG00000181192	2967.29	-1.37521	0.136325	4.10121e-25	1.86982e-22	ENSG00000181192	DHTKD1	dehydrogenase E1 and transketolase domain containing 1 [Source:HGNC Symbol;Acc:HGNC:23537]
ENSG00000214765	1610.28	1.6774	0.168317	1.26819e-24	5.62975e-22	ENSG00000214765	SEPTIN7P2	septin 7 pseudogene 2 [Source:HGNC Symbol;Acc:HGNC:32339]
ENSG00000075618	833.909	-1.59816	0.160936	1.90491e-24	8.23946e-22	ENSG00000075618	FSCN1	fascin actin-bundling protein 1 [Source:HGNC Symbol;Acc:HGNC:11148]
ENSG00000006327	13048.8	1.12435	0.113843	4.17252e-24	1.75966e-21	ENSG00000006327	TNFRSF12A	TNF receptor superfamily member 12A [Source:HGNC Symbol;Acc:HGNC:18152]
ENSG00000106610	1048.39	1.46935	0.149674	6.14668e-24	2.52898e-21	ENSG00000106610	STAG3L4	stromal antigen 3-like 4 (pseudogene) [Source:HGNC Symbol;Acc:HGNC:33887]
ENSG00000108679	2387.38	-1.34655	0.137199	6.49403e-24	2.60828e-21	ENSG00000108679	LGALS3BP	galectin 3 binding protein [Source:HGNC Symbol;Acc:HGNC:6564]
ENSG00000240230	1878.64	1.2828	0.131006	8.11507e-24	3.18356e-21	ENSG00000240230	COX19	cytochrome c oxidase assembly factor COX19 [Source:HGNC Symbol;Acc:HGNC:28074]
ENSG00000006652	3502.28	1.26104	0.129016	1.05899e-23	4.06004e-21	ENSG00000006652	IFRD1	interferon related developmental regulator 1 [Source:HGNC Symbol;Acc:HGNC:5456]
ENSG00000215908	2384.82	1.3654	0.140765	2.02126e-23	7.57704e-21	ENSG00000215908	CROCCP2	CROCC pseudogene 2 [Source:HGNC Symbol;Acc:HGNC:28170]
ENSG00000076356	313.145	2.73344	0.282846	2.3321e-23	8.55222e-21	ENSG00000076356	PLXNA2	plexin A2 [Source:HGNC Symbol;Acc:HGNC:9100]
ENSG00000130513	7813.6	1.12182	0.11782	5.26072e-23	1.88815e-20	ENSG00000130513	GDF15	growth differentiation factor 15 [Source:HGNC Symbol;Acc:HGNC:30142]
ENSG00000173156	8458.34	1.04158	0.108374	5.87207e-23	2.06366e-20	ENSG00000173156	RHOD	ras homolog family member D [Source:HGNC Symbol;Acc:HGNC:670]
ENSG00000100058	710.513	1.68109	0.177084	1.41258e-22	4.86301e-20	ENSG00000100058	CRYBB2P1	crystallin beta B2 pseudogene 1 [Source:HGNC Symbol;Acc:HGNC:2399]
ENSG00000153179	1847.83	-1.38754	0.147254	2.79476e-22	9.42897e-20	ENSG00000153179	RASSF3	Ras association domain family member 3 [Source:HGNC Symbol;Acc:HGNC:14271]
ENSG00000188153	2218.07	1.26508	0.134263	2.9964e-22	9.91105e-20	ENSG00000188153	COL4A5	collagen type IV alpha 5 chain [Source:HGNC Symbol;Acc:HGNC:2207]
ENSG00000156463	683.492	1.63926	0.174197	3.62666e-22	1.1765e-19	ENSG00000156463	SH3RF2	SH3 domain containing ring finger 2 [Source:HGNC Symbol;Acc:HGNC:26299]
ENSG00000185432	687.119	-1.80006	0.192173	4.48643e-22	1.42795e-19	ENSG00000185432	METTL7A	methyltransferase like 7A [Source:HGNC Symbol;Acc:HGNC:24550]
ENSG00000129038	2665.61	1.19131	0.127435	6.51357e-22	2.03477e-19	ENSG00000129038	LOXL1	lysyl oxidase like 1 [Source:HGNC Symbol;Acc:HGNC:6665]
ENSG00000112812	294.328	-2.31409	0.248905	7.89426e-22	2.42124e-19	ENSG00000112812	PRSS16	serine protease 16 [Source:HGNC Symbol;Acc:HGNC:9480]
ENSG00000203697	538.314	2.35727	0.253576	8.0764e-22	2.43287e-19	ENSG00000203697	CAPN8	calpain 8 [Source:HGNC Symbol;Acc:HGNC:1485]
ENSG00000135773	655.444	1.69077	0.182074	9.52279e-22	2.81825e-19	ENSG00000135773	CAPN9	calpain 9 [Source:HGNC Symbol;Acc:HGNC:1486]
ENSG00000081277	6394.1	1.31012	0.14146	1.38387e-21	4.02491e-19	ENSG00000081277	PKP1	plakophilin 1 [Source:HGNC Symbol;Acc:HGNC:9023]
ENSG00000203875	9362.85	1.45672	0.158585	2.45623e-21	7.02273e-19	ENSG00000203875	SNHG5	small nucleolar RNA host gene 5 [Source:HGNC Symbol;Acc:HGNC:21026]
ENSG00000116717	1458.97	1.58747	0.174666	6.25651e-21	1.75902e-18	ENSG00000116717	GADD45A	growth arrest and DNA damage inducible alpha [Source:HGNC Symbol;Acc:HGNC:4095]
ENSG00000224032	3729.77	1.22898	0.135858	1.05043e-20	2.90486e-18	ENSG00000224032	EPB41L4A-AS1	EPB41L4A antisense RNA 1 [Source:HGNC Symbol;Acc:HGNC:30749]
ENSG00000149485	5114.9	-1.1193	0.124071	1.34923e-20	3.67098e-18	ENSG00000149485	FADS1	fatty acid desaturase 1 [Source:HGNC Symbol;Acc:HGNC:3574]
ENSG00000100814	3393.21	1.09859	0.123254	3.80593e-20	1.01908e-17	ENSG00000100814	CCNB1IP1	cyclin B1 interacting protein 1 [Source:HGNC Symbol;Acc:HGNC:19437]
ENSG00000156976	12652.1	0.938225	0.10478	5.22521e-20	1.37725e-17	ENSG00000156976	EIF4A2	eukaryotic translation initiation factor 4A2 [Source:HGNC Symbol;Acc:HGNC:3284]
ENSG00000185298	4389.32	1.01959	0.115071	6.56976e-20	1.705e-17	ENSG00000185298	CCDC137	coiled-coil domain containing 137 [Source:HGNC Symbol;Acc:HGNC:33451]
ENSG00000137573	3881.5	1.30351	0.148387	9.09452e-20	2.32448e-17	ENSG00000137573	SULF1	sulfatase 1 [Source:HGNC Symbol;Acc:HGNC:20391]
ENSG00000142156	530.271	-1.78751	0.203573	9.54087e-20	2.40216e-17	ENSG00000142156	COL6A1	collagen type VI alpha 1 chain [Source:HGNC Symbol;Acc:HGNC:2211]
ENSG00000116661	670.324	-1.62705	0.18603	1.30254e-19	3.23127e-17	ENSG00000116661	FBXO2	F-box protein 2 [Source:HGNC Symbol;Acc:HGNC:13581]
ENSG00000134202	2602.85	-1.1591	0.132351	1.41109e-19	3.44981e-17	ENSG00000134202	GSTM3	glutathione S-transferase mu 3 [Source:HGNC Symbol;Acc:HGNC:4635]
ENSG00000188010	1157.64	1.36463	0.156224	1.57355e-19	3.79204e-17	ENSG00000188010	MORN2	MORN repeat containing 2 [Source:HGNC Symbol;Acc:HGNC:30166]
ENSG00000115758	3226.9	-1.0578	0.121039	1.7872e-19	4.24623e-17	ENSG00000115758	ODC1	ornithine decarboxylase 1 [Source:HGNC Symbol;Acc:HGNC:8109]
ENSG00000006016	1120.09	-1.53474	0.17653	2.24764e-19	5.26603e-17	ENSG00000006016	CRLF1	cytokine receptor like factor 1 [Source:HGNC Symbol;Acc:HGNC:2364]
ENSG00000205763	1051.48	1.37454	0.158657	3.18175e-19	7.35245e-17	ENSG00000205763	RP9P	RP9 pseudogene [Source:HGNC Symbol;Acc:HGNC:33969]
ENSG00000049089	550.211	-1.57245	0.182944	5.09584e-19	1.16165e-16	ENSG00000049089	COL9A2	collagen type IX alpha 2 chain [Source:HGNC Symbol;Acc:HGNC:2218]
ENSG00000108821	1250.05	-1.44734	0.169481	8.86556e-19	1.99404e-16	ENSG00000108821	COL1A1	collagen type I alpha 1 chain [Source:HGNC Symbol;Acc:HGNC:2197]
ENSG00000196756	1399.95	1.41914	0.166778	1.0303e-18	2.28686e-16	ENSG00000196756	SNHG17	small nucleolar RNA host gene 17 [Source:HGNC Symbol;Acc:HGNC:48600]
ENSG00000198689	850.601	-1.43247	0.168793	1.30743e-18	2.8643e-16	ENSG00000198689	SLC9A6	solute carrier family 9 member A6 [Source:HGNC Symbol;Acc:HGNC:11079]
ENSG00000180914	1107.64	1.43856	0.169543	1.35986e-18	2.94095e-16	ENSG00000180914	OXTR	oxytocin receptor [Source:HGNC Symbol;Acc:HGNC:8529]
ENSG00000178401	1172.23	-1.25881	0.149059	2.0711e-18	4.42246e-16	ENSG00000178401	DNAJC22	DnaJ heat shock protein family (Hsp40) member C22 [Source:HGNC Symbol;Acc:HGNC:25802]
ENSG00000107521	2195.4	1.07251	0.126969	2.79002e-18	5.8831e-16	ENSG00000107521	HPS1	HPS1 biogenesis of lysosomal organelles complex 3 subunit 1 [Source:HGNC Symbol;Acc:HGNC:5163]
ENSG00000180730	923.529	1.48752	0.177421	3.18593e-18	6.635e-16	ENSG00000180730	SHISA2	shisa family member 2 [Source:HGNC Symbol;Acc:HGNC:20366]
ENSG00000117122	675.142	-1.44092	0.172057	3.49832e-18	7.19672e-16	ENSG00000117122	MFAP2	microfibril associated protein 2 [Source:HGNC Symbol;Acc:HGNC:7033]
ENSG00000272888	3801.86	1.04019	0.123741	3.79279e-18	7.7085e-16	ENSG00000272888	LINC01578	long intergenic non-protein coding RNA 1578 [Source:HGNC Symbol;Acc:HGNC:48626]
ENSG00000186832	698.608	1.49859	0.179378	4.08808e-18	8.11315e-16	ENSG00000186832	KRT16	keratin 16 [Source:HGNC Symbol;Acc:HGNC:6423]
ENSG00000059769	764.523	1.45607	0.174231	4.07806e-18	8.11315e-16	ENSG00000059769	DNAJC25	DnaJ heat shock protein family (Hsp40) member C25 [Source:HGNC Symbol;Acc:HGNC:34187]
ENSG00000141469	341.545	2.20286	0.265536	5.72357e-18	1.12269e-15	ENSG00000141469	SLC14A1	solute carrier family 14 member 1 (Kidd blood group) [Source:HGNC Symbol;Acc:HGNC:10918]
ENSG00000077942	601.288	-1.49583	0.180203	6.35767e-18	1.23273e-15	ENSG00000077942	FBLN1	fibulin 1 [Source:HGNC Symbol;Acc:HGNC:3600]
ENSG00000267254	325.893	1.91341	0.231989	9.46343e-18	1.81407e-15	ENSG00000267254	ZNF790-AS1	ZNF790 antisense RNA 1 [Source:HGNC Symbol;Acc:HGNC:27617]
ENSG00000120686	3334.56	0.961079	0.115985	1.0254e-17	1.94354e-15	ENSG00000120686	UFM1	ubiquitin fold modifier 1 [Source:HGNC Symbol;Acc:HGNC:20597]
ENSG00000143412	1420.73	-1.19781	0.145683	1.56577e-17	2.93478e-15	ENSG00000143412	ANXA9	annexin A9 [Source:HGNC Symbol;Acc:HGNC:547]
ENSG00000139211	7114.67	-0.90461	0.109982	1.81212e-17	3.35918e-15	ENSG00000139211	AMIGO2	adhesion molecule with Ig like domain 2 [Source:HGNC Symbol;Acc:HGNC:24073]
ENSG00000057757	2228.21	1.0122	0.123791	2.40689e-17	4.41323e-15	ENSG00000057757	PITHD1	PITH domain containing 1 [Source:HGNC Symbol;Acc:HGNC:25022]
ENSG00000276402	1002.77	-1.44132	0.177291	2.75437e-17	4.99607e-15	None	None	None
ENSG00000178573	329.375	1.83732	0.226525	2.95673e-17	5.30608e-15	ENSG00000178573	MAF	MAF bZIP transcription factor [Source:HGNC Symbol;Acc:HGNC:6776]
ENSG00000050426	3098.35	1.01357	0.124453	3.58923e-17	6.37334e-15	ENSG00000050426	LETMD1	LETM1 domain containing 1 [Source:HGNC Symbol;Acc:HGNC:24241]
ENSG00000109321	2246.02	1.03073	0.127128	4.4974e-17	7.90278e-15	ENSG00000109321	AREG	amphiregulin [Source:HGNC Symbol;Acc:HGNC:651]
ENSG00000112984	2654.72	-1.11605	0.138305	4.90153e-17	8.52412e-15	ENSG00000112984	KIF20A	kinesin family member 20A [Source:HGNC Symbol;Acc:HGNC:9787]
ENSG00000151239	3675.12	-1.07941	0.133643	5.00475e-17	8.61481e-15	ENSG00000151239	TWF1	twinfilin actin binding protein 1 [Source:HGNC Symbol;Acc:HGNC:9620]
ENSG00000167680	942.64	-1.24693	0.154634	5.10017e-17	8.69038e-15	ENSG00000167680	SEMA6B	semaphorin 6B [Source:HGNC Symbol;Acc:HGNC:10739]
ENSG00000099282	7733.65	0.898472	0.112029	9.77252e-17	1.64853e-14	ENSG00000099282	TSPAN15	tetraspanin 15 [Source:HGNC Symbol;Acc:HGNC:23298]
ENSG00000123384	1138.87	-1.21106	0.152171	1.23671e-16	2.06554e-14	ENSG00000123384	LRP1	LDL receptor related protein 1 [Source:HGNC Symbol;Acc:HGNC:6692]
ENSG00000121644	891.174	-1.34234	0.169212	1.35896e-16	2.24747e-14	ENSG00000121644	DESI2	desumoylating isopeptidase 2 [Source:HGNC Symbol;Acc:HGNC:24264]
ENSG00000175356	5923.48	-0.989631	0.124786	1.47697e-16	2.41893e-14	ENSG00000175356	SCUBE2	signal peptide, CUB domain and EGF like domain containing 2 [Source:HGNC Symbol;Acc:HGNC:30425]
ENSG00000249346	795.845	-1.53002	0.194805	2.28076e-16	3.69944e-14	ENSG00000249346	LINC01016	long intergenic non-protein coding RNA 1016 [Source:HGNC Symbol;Acc:HGNC:48991]
ENSG00000196154	310.824	1.89019	0.241546	2.90432e-16	4.62936e-14	ENSG00000196154	S100A4	S100 calcium binding protein A4 [Source:HGNC Symbol;Acc:HGNC:10494]
ENSG00000175155	2092.25	1.21291	0.154546	2.90896e-16	4.62936e-14	ENSG00000175155	YPEL2	yippee like 2 [Source:HGNC Symbol;Acc:HGNC:18326]
ENSG00000011347	2771.88	-0.995073	0.126582	3.0474e-16	4.80436e-14	ENSG00000011347	SYT7	synaptotagmin 7 [Source:HGNC Symbol;Acc:HGNC:11514]
ENSG00000065361	9752.14	-0.980909	0.125232	3.89638e-16	6.08593e-14	ENSG00000065361	ERBB3	erb-b2 receptor tyrosine kinase 3 [Source:HGNC Symbol;Acc:HGNC:3431]
ENSG00000072195	537.065	-1.61777	0.207464	3.93386e-16	6.0881e-14	ENSG00000072195	SPEG	striated muscle enriched protein kinase [Source:HGNC Symbol;Acc:HGNC:16901]
ENSG00000132535	554.223	-1.6101	0.207038	4.47388e-16	6.8609e-14	ENSG00000132535	DLG4	discs large MAGUK scaffold protein 4 [Source:HGNC Symbol;Acc:HGNC:2903]
ENSG00000105048	1889.09	-1.11846	0.143563	4.94381e-16	7.51325e-14	ENSG00000105048	TNNT1	troponin T1, slow skeletal type [Source:HGNC Symbol;Acc:HGNC:11948]
ENSG00000100292	1116.99	1.30934	0.169585	7.55566e-16	1.138e-13	ENSG00000100292	HMOX1	heme oxygenase 1 [Source:HGNC Symbol;Acc:HGNC:5013]
ENSG00000265190	184.284	2.25978	0.294269	8.7841e-16	1.31132e-13	ENSG00000265190	ANXA8	annexin A8 [Source:HGNC Symbol;Acc:HGNC:546]
ENSG00000106404	799.174	1.57653	0.205197	9.55582e-16	1.40171e-13	ENSG00000106404	CLDN15	claudin 15 [Source:HGNC Symbol;Acc:HGNC:2036]
ENSG00000166165	1802.34	-1.12857	0.146436	9.49054e-16	1.40171e-13	ENSG00000166165	CKB	creatine kinase B [Source:HGNC Symbol;Acc:HGNC:1991]
ENSG00000116690	772.618	1.63181	0.213259	1.17683e-15	1.71137e-13	ENSG00000116690	PRG4	proteoglycan 4 [Source:HGNC Symbol;Acc:HGNC:9364]
ENSG00000223959	2636.91	0.96972	0.125918	1.20394e-15	1.73583e-13	ENSG00000223959	AFG3L1P	AFG3 like matrix AAA peptidase subunit 1, pseudogene [Source:HGNC Symbol;Acc:HGNC:314]
ENSG00000088726	187.519	2.35997	0.309385	1.27524e-15	1.82305e-13	ENSG00000088726	TMEM40	transmembrane protein 40 [Source:HGNC Symbol;Acc:HGNC:25620]
ENSG00000137817	4046.66	0.95541	0.124359	1.34186e-15	1.90218e-13	ENSG00000137817	PARP6	poly(ADP-ribose) polymerase family member 6 [Source:HGNC Symbol;Acc:HGNC:26921]
ENSG00000100664	13839.5	1.09089	0.142478	1.4544e-15	2.02762e-13	ENSG00000100664	EIF5	eukaryotic translation initiation factor 5 [Source:HGNC Symbol;Acc:HGNC:3299]
ENSG00000128563	3396.42	0.958397	0.124683	1.45342e-15	2.02762e-13	ENSG00000128563	PRKRIP1	PRKR interacting protein 1 [Source:HGNC Symbol;Acc:HGNC:21894]
ENSG00000223812	172.933	2.27184	0.299469	1.80751e-15	2.49925e-13	ENSG00000223812	AC073365.1	novel transcript
ENSG00000152661	188.031	2.58715	0.341789	1.96978e-15	2.70148e-13	ENSG00000152661	GJA1	gap junction protein alpha 1 [Source:HGNC Symbol;Acc:HGNC:4274]
ENSG00000170786	135.176	2.70921	0.357828	1.99627e-15	2.71573e-13	ENSG00000170786	SDR16C5	short chain dehydrogenase/reductase family 16C member 5 [Source:HGNC Symbol;Acc:HGNC:30311]
ENSG00000069966	1092.68	-1.16623	0.153469	2.14717e-15	2.89765e-13	ENSG00000069966	GNB5	G protein subunit beta 5 [Source:HGNC Symbol;Acc:HGNC:4401]
ENSG00000157617	714.814	-1.4556	0.192217	2.44028e-15	3.26707e-13	ENSG00000157617	C2CD2	C2 calcium dependent domain containing 2 [Source:HGNC Symbol;Acc:HGNC:1266]
ENSG00000142173	705.28	-1.50391	0.199107	2.66334e-15	3.53763e-13	ENSG00000142173	COL6A2	collagen type VI alpha 2 chain [Source:HGNC Symbol;Acc:HGNC:2212]
ENSG00000116729	997.361	1.25014	0.165286	2.78002e-15	3.66377e-13	ENSG00000116729	WLS	Wnt ligand secretion mediator [Source:HGNC Symbol;Acc:HGNC:30238]
ENSG00000166166	2483.97	0.9435	0.12449	2.97573e-15	3.89129e-13	ENSG00000166166	TRMT61A	tRNA methyltransferase 61A [Source:HGNC Symbol;Acc:HGNC:23790]
ENSG00000179010	22548.4	-0.813463	0.106944	3.62168e-15	4.69955e-13	ENSG00000179010	MRFAP1	Morf4 family associated protein 1 [Source:HGNC Symbol;Acc:HGNC:24549]
ENSG00000144290	723.495	-1.37311	0.183016	3.6886e-15	4.74984e-13	ENSG00000144290	SLC4A10	solute carrier family 4 member 10 [Source:HGNC Symbol;Acc:HGNC:13811]
ENSG00000112902	217.771	2.39403	0.320257	3.93233e-15	5.01305e-13	ENSG00000112902	SEMA5A	semaphorin 5A [Source:HGNC Symbol;Acc:HGNC:10736]
ENSG00000134759	7013.78	-0.964701	0.127987	3.95243e-15	5.01305e-13	ENSG00000134759	ELP2	elongator acetyltransferase complex subunit 2 [Source:HGNC Symbol;Acc:HGNC:18248]
ENSG00000170271	2036.28	1.0233	0.135986	4.25935e-15	5.36201e-13	ENSG00000170271	FAXDC2	fatty acid hydroxylase domain containing 2 [Source:HGNC Symbol;Acc:HGNC:1334]
ENSG00000164120	135.92	2.54086	0.340376	4.473e-15	5.54817e-13	ENSG00000164120	HPGD	15-hydroxyprostaglandin dehydrogenase [Source:HGNC Symbol;Acc:HGNC:5154]
ENSG00000161642	1199.61	-1.07307	0.142904	4.4513e-15	5.54817e-13	ENSG00000161642	ZNF385A	zinc finger protein 385A [Source:HGNC Symbol;Acc:HGNC:17521]
ENSG00000066735	1237.79	-1.08168	0.144654	5.67452e-15	6.98712e-13	ENSG00000066735	KIF26A	kinesin family member 26A [Source:HGNC Symbol;Acc:HGNC:20226]
ENSG00000116039	814.042	1.40971	0.19022	8.09e-15	9.88915e-13	ENSG00000116039	ATP6V1B1	ATPase H+ transporting V1 subunit B1 [Source:HGNC Symbol;Acc:HGNC:853]
ENSG00000165821	245.702	-2.04597	0.277576	8.6792e-15	1.05331e-12	ENSG00000165821	SALL2	spalt like transcription factor 2 [Source:HGNC Symbol;Acc:HGNC:10526]
ENSG00000148180	18764.2	0.797087	0.108276	1.03304e-14	1.24474e-12	ENSG00000148180	GSN	gelsolin [Source:HGNC Symbol;Acc:HGNC:4620]
ENSG00000110108	3991.61	-0.902697	0.122161	1.3134e-14	1.57133e-12	ENSG00000110108	TMEM109	transmembrane protein 109 [Source:HGNC Symbol;Acc:HGNC:28771]
ENSG00000171401	662.193	1.25438	0.171136	1.55207e-14	1.84379e-12	ENSG00000171401	KRT13	keratin 13 [Source:HGNC Symbol;Acc:HGNC:6415]
ENSG00000124762	16538	0.964587	0.131489	1.75531e-14	2.07065e-12	ENSG00000124762	CDKN1A	cyclin dependent kinase inhibitor 1A [Source:HGNC Symbol;Acc:HGNC:1784]
ENSG00000115963	1579.64	1.02395	0.139782	1.83421e-14	2.1487e-12	ENSG00000115963	RND3	Rho family GTPase 3 [Source:HGNC Symbol;Acc:HGNC:671]
ENSG00000164850	1492.29	-1.09984	0.150803	2.18954e-14	2.54727e-12	ENSG00000164850	GPER1	G protein-coupled estrogen receptor 1 [Source:HGNC Symbol;Acc:HGNC:4485]
ENSG00000177169	16018.8	0.846794	0.115612	2.22914e-14	2.57557e-12	ENSG00000177169	ULK1	unc-51 like autophagy activating kinase 1 [Source:HGNC Symbol;Acc:HGNC:12558]
ENSG00000205664	1153.82	1.16071	0.159942	2.80211e-14	3.21556e-12	None	None	None
ENSG00000153029	1793.92	1.08026	0.148878	3.01072e-14	3.43161e-12	ENSG00000153029	MR1	major histocompatibility complex, class I-related [Source:HGNC Symbol;Acc:HGNC:4975]
ENSG00000122641	540.927	-1.566	0.217504	3.4909e-14	3.95221e-12	ENSG00000122641	INHBA	inhibin subunit beta A [Source:HGNC Symbol;Acc:HGNC:6066]
ENSG00000105974	4271.69	0.987615	0.137168	3.94558e-14	4.40782e-12	ENSG00000105974	CAV1	caveolin 1 [Source:HGNC Symbol;Acc:HGNC:1527]
ENSG00000172037	7266.68	-0.786158	0.108329	3.92414e-14	4.40782e-12	ENSG00000172037	LAMB2	laminin subunit beta 2 [Source:HGNC Symbol;Acc:HGNC:6487]
ENSG00000135749	810.59	1.36827	0.190369	4.17289e-14	4.63108e-12	ENSG00000135749	PCNX2	pecanex 2 [Source:HGNC Symbol;Acc:HGNC:8736]
ENSG00000243566	973.485	-1.36595	0.191481	6.01684e-14	6.63386e-12	ENSG00000243566	UPK3B	uroplakin 3B [Source:HGNC Symbol;Acc:HGNC:21444]
ENSG00000101363	2012.23	0.921588	0.12975	1.08557e-13	1.18912e-11	ENSG00000101363	MANBAL	mannosidase beta like [Source:HGNC Symbol;Acc:HGNC:15799]
ENSG00000163683	15501.4	-0.791382	0.113268	1.18087e-13	1.28517e-11	ENSG00000163683	SMIM14	small integral membrane protein 14 [Source:HGNC Symbol;Acc:HGNC:27321]
ENSG00000100100	916.961	1.1172	0.159532	1.24568e-13	1.34701e-11	ENSG00000100100	PIK3IP1	phosphoinositide-3-kinase interacting protein 1 [Source:HGNC Symbol;Acc:HGNC:24942]
ENSG00000003989	13553.9	-1.04455	0.147979	1.48247e-13	1.59285e-11	ENSG00000003989	SLC7A2	solute carrier family 7 member 2 [Source:HGNC Symbol;Acc:HGNC:11060]
ENSG00000178372	2644.44	0.967426	0.137817	1.86951e-13	1.996e-11	ENSG00000178372	CALML5	calmodulin like 5 [Source:HGNC Symbol;Acc:HGNC:18180]
ENSG00000167815	4291.86	-0.827859	0.117689	1.88863e-13	2.00373e-11	ENSG00000167815	PRDX2	peroxiredoxin 2 [Source:HGNC Symbol;Acc:HGNC:9353]
ENSG00000150401	978.546	1.10732	0.159721	2.9453e-13	3.10526e-11	ENSG00000150401	DCUN1D2	defective in cullin neddylation 1 domain containing 2 [Source:HGNC Symbol;Acc:HGNC:20328]
ENSG00000130635	2402.61	-0.916783	0.132155	3.46654e-13	3.63211e-11	ENSG00000130635	COL5A1	collagen type V alpha 1 chain [Source:HGNC Symbol;Acc:HGNC:2209]
ENSG00000100439	1351.63	1.00118	0.144702	3.65819e-13	3.80926e-11	ENSG00000100439	ABHD4	abhydrolase domain containing 4 [Source:HGNC Symbol;Acc:HGNC:20154]
ENSG00000147100	546.911	-1.41939	0.206325	3.75253e-13	3.88352e-11	ENSG00000147100	SLC16A2	solute carrier family 16 member 2 [Source:HGNC Symbol;Acc:HGNC:10923]
ENSG00000126351	756.582	-1.11316	0.161724	4.14111e-13	4.25954e-11	ENSG00000126351	THRA	thyroid hormone receptor alpha [Source:HGNC Symbol;Acc:HGNC:11796]
ENSG00000205485	346.427	1.74026	0.25423	4.28382e-13	4.37962e-11	ENSG00000205485	AC004980.1	pseudogene similar to part of postmeiotic segregation increased 2-like 3 PMS2L3
ENSG00000110195	173.611	-2.53765	0.370546	4.73734e-13	4.81411e-11	ENSG00000110195	FOLR1	folate receptor alpha [Source:HGNC Symbol;Acc:HGNC:3791]
ENSG00000140830	1580.03	1.07238	0.156192	5.11714e-13	5.16892e-11	ENSG00000140830	TXNL4B	thioredoxin like 4B [Source:HGNC Symbol;Acc:HGNC:26041]
ENSG00000170465	86.526	4.45756	0.641115	5.44766e-13	5.47004e-11	ENSG00000170465	KRT6C	keratin 6C [Source:HGNC Symbol;Acc:HGNC:20406]
ENSG00000170873	1742.16	1.05405	0.153962	5.55923e-13	5.54903e-11	ENSG00000170873	MTSS1	MTSS I-BAR domain containing 1 [Source:HGNC Symbol;Acc:HGNC:20443]
ENSG00000136235	317.505	1.67866	0.246744	5.90437e-13	5.85887e-11	ENSG00000136235	GPNMB	glycoprotein nmb [Source:HGNC Symbol;Acc:HGNC:4462]
ENSG00000104886	2473.07	0.988833	0.145172	7.9355e-13	7.82831e-11	ENSG00000104886	PLEKHJ1	pleckstrin homology domain containing J1 [Source:HGNC Symbol;Acc:HGNC:18211]
ENSG00000159388	2889.15	1.06863	0.158184	1.04345e-12	1.01745e-10	ENSG00000159388	BTG2	BTG anti-proliferation factor 2 [Source:HGNC Symbol;Acc:HGNC:1131]
ENSG00000268104	10564.8	0.803212	0.118177	1.0409e-12	1.01745e-10	ENSG00000268104	SLC6A14	solute carrier family 6 member 14 [Source:HGNC Symbol;Acc:HGNC:11047]
ENSG00000116106	2143.93	1.11313	0.164951	1.08739e-12	1.0542e-10	ENSG00000116106	EPHA4	EPH receptor A4 [Source:HGNC Symbol;Acc:HGNC:3388]
ENSG00000151715	642.428	1.25124	0.186448	1.2487e-12	1.20368e-10	ENSG00000151715	TMEM45B	transmembrane protein 45B [Source:HGNC Symbol;Acc:HGNC:25194]
ENSG00000100219	58994.5	-0.758519	0.111521	1.27433e-12	1.22141e-10	ENSG00000100219	XBP1	X-box binding protein 1 [Source:HGNC Symbol;Acc:HGNC:12801]
ENSG00000133477	451.349	1.41002	0.210565	1.32491e-12	1.2627e-10	ENSG00000133477	FAM83F	family with sequence similarity 83 member F [Source:HGNC Symbol;Acc:HGNC:25148]
ENSG00000151414	1606.48	-1.02976	0.153288	1.40255e-12	1.3292e-10	ENSG00000151414	NEK7	NIMA related kinase 7 [Source:HGNC Symbol;Acc:HGNC:13386]
ENSG00000099860	4000.73	0.850248	0.126643	1.46461e-12	1.37963e-10	ENSG00000099860	GADD45B	growth arrest and DNA damage inducible beta [Source:HGNC Symbol;Acc:HGNC:4096]
ENSG00000141756	320.228	-1.53415	0.229938	1.47212e-12	1.37963e-10	ENSG00000141756	FKBP10	FKBP prolyl isomerase 10 [Source:HGNC Symbol;Acc:HGNC:18169]
ENSG00000177732	4166.79	-0.909207	0.135153	1.50406e-12	1.40149e-10	ENSG00000177732	SOX12	SRY-box transcription factor 12 [Source:HGNC Symbol;Acc:HGNC:11198]
ENSG00000142632	947.569	-1.05758	0.157686	1.51207e-12	1.40149e-10	ENSG00000142632	ARHGEF19	Rho guanine nucleotide exchange factor 19 [Source:HGNC Symbol;Acc:HGNC:26604]
ENSG00000274180	947.878	1.11866	0.167271	1.67459e-12	1.54365e-10	ENSG00000274180	NATD1	N-acetyltransferase domain containing 1 [Source:HGNC Symbol;Acc:HGNC:30770]
ENSG00000177508	1950.13	-1.09304	0.163729	1.85593e-12	1.7015e-10	ENSG00000177508	IRX3	iroquois homeobox 3 [Source:HGNC Symbol;Acc:HGNC:14360]
ENSG00000033327	1581.55	-0.964276	0.145618	2.92074e-12	2.66324e-10	ENSG00000033327	GAB2	GRB2 associated binding protein 2 [Source:HGNC Symbol;Acc:HGNC:14458]
ENSG00000240429	435.598	1.57624	0.24021	3.06861e-12	2.78303e-10	ENSG00000240429	LRRFIP1P1	LRR binding FLII interacting protein 1 pseudogene 1 [Source:HGNC Symbol;Acc:HGNC:32937]
ENSG00000205542	147174	0.675438	0.103231	3.08548e-12	2.78337e-10	ENSG00000205542	TMSB4X	thymosin beta 4 X-linked [Source:HGNC Symbol;Acc:HGNC:11881]
ENSG00000143669	532.635	1.26977	0.193333	3.35429e-12	3.00976e-10	ENSG00000143669	LYST	lysosomal trafficking regulator [Source:HGNC Symbol;Acc:HGNC:1968]
ENSG00000160570	2771.64	0.878962	0.133139	3.5876e-12	3.20208e-10	ENSG00000160570	DEDD2	death effector domain containing 2 [Source:HGNC Symbol;Acc:HGNC:24450]
ENSG00000278970	1554.31	0.914811	0.139035	4.16766e-12	3.70022e-10	ENSG00000278970	HEIH	hepatocellular carcinoma up-regulated EZH2-associated long non-coding RNA [Source:HGNC Symbol;Acc:HGNC:45049]
ENSG00000182871	8344.41	-0.780867	0.118687	4.21513e-12	3.72278e-10	ENSG00000182871	COL18A1	collagen type XVIII alpha 1 chain [Source:HGNC Symbol;Acc:HGNC:2195]
ENSG00000154144	1162.43	1.12201	0.172384	5.40317e-12	4.74719e-10	ENSG00000154144	TBRG1	transforming growth factor beta regulator 1 [Source:HGNC Symbol;Acc:HGNC:29551]
ENSG00000197496	2133.68	0.868871	0.133339	6.76789e-12	5.91542e-10	ENSG00000197496	SLC2A10	solute carrier family 2 member 10 [Source:HGNC Symbol;Acc:HGNC:13444]
ENSG00000105516	785.588	-1.16984	0.181169	7.26628e-12	6.31829e-10	ENSG00000105516	DBP	D-box binding PAR bZIP transcription factor [Source:HGNC Symbol;Acc:HGNC:2697]
ENSG00000128272	16276.5	0.732253	0.111518	7.36257e-12	6.36919e-10	ENSG00000128272	ATF4	activating transcription factor 4 [Source:HGNC Symbol;Acc:HGNC:786]
ENSG00000265763	662.244	1.54681	0.24071	7.68378e-12	6.61314e-10	ENSG00000265763	ZNF488	zinc finger protein 488 [Source:HGNC Symbol;Acc:HGNC:23535]
ENSG00000136381	4395.99	-0.920133	0.14101	7.78843e-12	6.66919e-10	ENSG00000136381	IREB2	iron responsive element binding protein 2 [Source:HGNC Symbol;Acc:HGNC:6115]
ENSG00000227036	1296.19	1.05412	0.163186	8.00512e-12	6.82012e-10	ENSG00000227036	LINC00511	long intergenic non-protein coding RNA 511 [Source:HGNC Symbol;Acc:HGNC:43564]
ENSG00000156127	1356.19	1.06124	0.164807	9.47127e-12	8.02869e-10	ENSG00000156127	BATF	basic leucine zipper ATF-like transcription factor [Source:HGNC Symbol;Acc:HGNC:958]
ENSG00000177519	278.7	1.64695	0.257932	9.90129e-12	8.35124e-10	ENSG00000177519	RPRM	reprimo, TP53 dependent G2 arrest mediator homolog [Source:HGNC Symbol;Acc:HGNC:24201]
ENSG00000110436	291.701	-1.69995	0.267265	1.12936e-11	9.47822e-10	ENSG00000110436	SLC1A2	solute carrier family 1 member 2 [Source:HGNC Symbol;Acc:HGNC:10940]
ENSG00000120738	2831.43	-1.09518	0.171113	1.28484e-11	1.07297e-09	ENSG00000120738	EGR1	early growth response 1 [Source:HGNC Symbol;Acc:HGNC:3238]
ENSG00000137409	12048	0.700026	0.108421	1.38331e-11	1.14951e-09	ENSG00000137409	MTCH1	mitochondrial carrier 1 [Source:HGNC Symbol;Acc:HGNC:17586]
ENSG00000180891	12600.1	0.747669	0.11611	1.42885e-11	1.18154e-09	ENSG00000180891	CUEDC1	CUE domain containing 1 [Source:HGNC Symbol;Acc:HGNC:31350]
ENSG00000102445	541.58	1.21338	0.191144	1.48981e-11	1.22593e-09	ENSG00000102445	RUBCNL	rubicon like autophagy enhancer [Source:HGNC Symbol;Acc:HGNC:20420]
ENSG00000172889	1701.36	-0.935255	0.146783	1.58582e-11	1.2986e-09	ENSG00000172889	EGFL7	EGF like domain multiple 7 [Source:HGNC Symbol;Acc:HGNC:20594]
ENSG00000141574	175.12	-2.03308	0.322213	1.67162e-11	1.36225e-09	ENSG00000141574	SECTM1	secreted and transmembrane 1 [Source:HGNC Symbol;Acc:HGNC:10707]
ENSG00000058085	983.187	1.08278	0.170864	1.72875e-11	1.40203e-09	ENSG00000058085	LAMC2	laminin subunit gamma 2 [Source:HGNC Symbol;Acc:HGNC:6493]
ENSG00000186501	2195.42	0.889177	0.140223	2.05068e-11	1.65517e-09	ENSG00000186501	TMEM222	transmembrane protein 222 [Source:HGNC Symbol;Acc:HGNC:25363]
ENSG00000124596	1803	0.881178	0.139473	2.43213e-11	1.9537e-09	ENSG00000124596	OARD1	O-acyl-ADP-ribose deacylase 1 [Source:HGNC Symbol;Acc:HGNC:21257]
ENSG00000168096	1255.32	1.05213	0.1674	2.53216e-11	2.02441e-09	ENSG00000168096	ANKS3	ankyrin repeat and sterile alpha motif domain containing 3 [Source:HGNC Symbol;Acc:HGNC:29422]
ENSG00000024422	1226.2	-1.01786	0.162069	2.59631e-11	2.0659e-09	ENSG00000024422	EHD2	EH domain containing 2 [Source:HGNC Symbol;Acc:HGNC:3243]
ENSG00000184557	303.663	-1.46677	0.23589	2.69433e-11	2.13384e-09	ENSG00000184557	SOCS3	suppressor of cytokine signaling 3 [Source:HGNC Symbol;Acc:HGNC:19391]
ENSG00000055118	236.644	-1.67299	0.268663	2.77078e-11	2.18412e-09	ENSG00000055118	KCNH2	potassium voltage-gated channel subfamily H member 2 [Source:HGNC Symbol;Acc:HGNC:6251]
ENSG00000171121	421.088	1.41105	0.226489	2.86864e-11	2.25074e-09	ENSG00000171121	KCNMB3	potassium calcium-activated channel subfamily M regulatory beta subunit 3 [Source:HGNC Symbol;Acc:HGNC:6287]
ENSG00000182768	5355.58	0.770667	0.122089	2.94801e-11	2.29409e-09	ENSG00000182768	NGRN	neugrin, neurite outgrowth associated [Source:HGNC Symbol;Acc:HGNC:18077]
ENSG00000151929	8065.25	-0.707071	0.111618	2.95107e-11	2.29409e-09	ENSG00000151929	BAG3	BAG cochaperone 3 [Source:HGNC Symbol;Acc:HGNC:939]
ENSG00000023318	3154.81	0.751149	0.118871	3.03405e-11	2.34777e-09	ENSG00000023318	ERP44	endoplasmic reticulum protein 44 [Source:HGNC Symbol;Acc:HGNC:18311]
ENSG00000124664	5652.73	-0.759644	0.120861	3.54198e-11	2.72829e-09	ENSG00000124664	SPDEF	SAM pointed domain containing ETS transcription factor [Source:HGNC Symbol;Acc:HGNC:17257]
ENSG00000233930	302.117	1.58931	0.257051	3.64688e-11	2.79633e-09	ENSG00000233930	KRTAP5-AS1	KRTAP5-1/KRTAP5-2 antisense RNA 1 [Source:HGNC Symbol;Acc:HGNC:27877]
ENSG00000101782	2390.65	0.898444	0.144092	3.94389e-11	3.01038e-09	ENSG00000101782	RIOK3	RIO kinase 3 [Source:HGNC Symbol;Acc:HGNC:11451]
ENSG00000180573	1994.7	0.907986	0.144794	4.4188e-11	3.35769e-09	ENSG00000180573	H2AC6	H2A clustered histone 6 [Source:HGNC Symbol;Acc:HGNC:4733]
ENSG00000138621	1567.95	0.917187	0.145772	4.75542e-11	3.59727e-09	ENSG00000138621	PPCDC	phosphopantothenoylcysteine decarboxylase [Source:HGNC Symbol;Acc:HGNC:28107]
ENSG00000205534	480.601	1.38668	0.225902	5.14009e-11	3.8709e-09	ENSG00000205534	SMG1P2	SMG1 pseudogene 2 [Source:HGNC Symbol;Acc:HGNC:49859]
ENSG00000111875	943.95	-0.940021	0.152345	5.6918e-11	4.26734e-09	ENSG00000111875	ASF1A	anti-silencing function 1A histone chaperone [Source:HGNC Symbol;Acc:HGNC:20995]
ENSG00000151012	422.528	1.49538	0.246145	7.13517e-11	5.3258e-09	ENSG00000151012	SLC7A11	solute carrier family 7 member 11 [Source:HGNC Symbol;Acc:HGNC:11059]
ENSG00000170876	3760.39	0.737991	0.119428	7.3424e-11	5.45634e-09	ENSG00000170876	TMEM43	transmembrane protein 43 [Source:HGNC Symbol;Acc:HGNC:28472]
ENSG00000106484	1075.82	-0.932871	0.152184	7.43456e-11	5.5006e-09	ENSG00000106484	MEST	mesoderm specific transcript [Source:HGNC Symbol;Acc:HGNC:7028]
ENSG00000011638	1872.55	0.803703	0.130683	7.86065e-11	5.79045e-09	ENSG00000011638	TMEM159	transmembrane protein 159 [Source:HGNC Symbol;Acc:HGNC:30136]
ENSG00000084444	1309.74	-1.0326	0.169471	8.42751e-11	6.18103e-09	ENSG00000084444	FAM234B	family with sequence similarity 234 member B [Source:HGNC Symbol;Acc:HGNC:29288]
ENSG00000138028	483.075	-1.1963	0.197225	8.92823e-11	6.51993e-09	ENSG00000138028	CGREF1	cell growth regulator with EF-hand domain 1 [Source:HGNC Symbol;Acc:HGNC:16962]
ENSG00000153395	17874	-0.720034	0.117252	9.44196e-11	6.86536e-09	ENSG00000153395	LPCAT1	lysophosphatidylcholine acyltransferase 1 [Source:HGNC Symbol;Acc:HGNC:25718]
ENSG00000140961	3226.3	0.747855	0.121992	9.95176e-11	7.20499e-09	ENSG00000140961	OSGIN1	oxidative stress induced growth inhibitor 1 [Source:HGNC Symbol;Acc:HGNC:30093]
ENSG00000110047	4635.92	-0.768897	0.125854	1.0337e-10	7.45192e-09	ENSG00000110047	EHD1	EH domain containing 1 [Source:HGNC Symbol;Acc:HGNC:3242]
ENSG00000129951	233.124	-1.82724	0.303767	1.06024e-10	7.6107e-09	ENSG00000129951	PLPPR3	phospholipid phosphatase related 3 [Source:HGNC Symbol;Acc:HGNC:23497]
ENSG00000120875	4110.71	0.870627	0.143195	1.1123e-10	7.9506e-09	ENSG00000120875	DUSP4	dual specificity phosphatase 4 [Source:HGNC Symbol;Acc:HGNC:3070]
ENSG00000173898	3348.8	-0.799177	0.131366	1.18563e-10	8.43901e-09	ENSG00000173898	SPTBN2	spectrin beta, non-erythrocytic 2 [Source:HGNC Symbol;Acc:HGNC:11276]
ENSG00000168405	277.628	1.76179	0.293599	1.20771e-10	8.56003e-09	ENSG00000168405	CMAHP	cytidine monophospho-N-acetylneuraminic acid hydroxylase, pseudogene [Source:HGNC Symbol;Acc:HGNC:2098]
ENSG00000171204	2049.99	0.775622	0.127358	1.30591e-10	9.21732e-09	ENSG00000171204	TMEM126B	transmembrane protein 126B [Source:HGNC Symbol;Acc:HGNC:30883]
ENSG00000080823	417.754	1.23646	0.206378	1.38342e-10	9.72371e-09	ENSG00000080823	MOK	MOK protein kinase [Source:HGNC Symbol;Acc:HGNC:9833]
ENSG00000105983	6280.33	-0.80965	0.134056	1.46798e-10	1.02752e-08	ENSG00000105983	LMBR1	limb development membrane protein 1 [Source:HGNC Symbol;Acc:HGNC:13243]
ENSG00000111341	6141.22	0.857666	0.142451	1.63053e-10	1.13658e-08	ENSG00000111341	MGP	matrix Gla protein [Source:HGNC Symbol;Acc:HGNC:7060]
ENSG00000128989	9843.47	-0.788749	0.13095	1.65813e-10	1.15107e-08	ENSG00000128989	ARPP19	cAMP regulated phosphoprotein 19 [Source:HGNC Symbol;Acc:HGNC:16967]
ENSG00000245556	646.489	1.0634	0.177801	1.70804e-10	1.1762e-08	ENSG00000245556	SCAMP1-AS1	SCAMP1 antisense RNA 1 [Source:HGNC Symbol;Acc:HGNC:50544]
ENSG00000136718	4349.84	0.709233	0.117175	1.70828e-10	1.1762e-08	ENSG00000136718	IMP4	IMP U3 small nucleolar ribonucleoprotein 4 [Source:HGNC Symbol;Acc:HGNC:30856]
ENSG00000006047	1962.7	-1.04708	0.176114	1.81674e-10	1.24579e-08	ENSG00000006047	YBX2	Y-box binding protein 2 [Source:HGNC Symbol;Acc:HGNC:17948]
ENSG00000155380	1145.6	1.09526	0.184201	1.96551e-10	1.34236e-08	ENSG00000155380	SLC16A1	solute carrier family 16 member 1 [Source:HGNC Symbol;Acc:HGNC:10922]
ENSG00000167123	5535.11	-0.700592	0.116717	2.24159e-10	1.52473e-08	ENSG00000167123	CERCAM	cerebral endothelial cell adhesion molecule [Source:HGNC Symbol;Acc:HGNC:23723]
ENSG00000129757	220.312	-1.54357	0.262536	2.4082e-10	1.63149e-08	ENSG00000129757	CDKN1C	cyclin dependent kinase inhibitor 1C [Source:HGNC Symbol;Acc:HGNC:1786]
ENSG00000173226	1011.91	0.90111	0.151619	2.47257e-10	1.66839e-08	ENSG00000173226	IQCB1	IQ motif containing B1 [Source:HGNC Symbol;Acc:HGNC:28949]
ENSG00000187051	2849	0.726275	0.121609	2.74989e-10	1.84812e-08	ENSG00000187051	RPS19BP1	ribosomal protein S19 binding protein 1 [Source:HGNC Symbol;Acc:HGNC:28749]
ENSG00000114956	2450.42	0.889455	0.150556	3.09932e-10	2.0747e-08	ENSG00000114956	DGUOK	deoxyguanosine kinase [Source:HGNC Symbol;Acc:HGNC:2858]
ENSG00000236438	390.155	1.36118	0.23282	3.15587e-10	2.1042e-08	ENSG00000236438	FAM157A	family with sequence similarity 157 member A [Source:HGNC Symbol;Acc:HGNC:34079]
ENSG00000259884	49.4274	-5.42575	0.889048	3.25971e-10	2.16488e-08	ENSG00000259884	NR4A1AS	NR4A1 antisense RNA [Source:HGNC Symbol;Acc:HGNC:54409]
ENSG00000085831	5198.31	-0.709298	0.119351	3.2861e-10	2.17385e-08	ENSG00000085831	TTC39A	tetratricopeptide repeat domain 39A [Source:HGNC Symbol;Acc:HGNC:18657]
ENSG00000242173	269.147	-1.50858	0.25866	3.31172e-10	2.18224e-08	ENSG00000242173	ARHGDIG	Rho GDP dissociation inhibitor gamma [Source:HGNC Symbol;Acc:HGNC:680]
ENSG00000164125	1634.62	1.04177	0.178063	3.67276e-10	2.41073e-08	ENSG00000164125	GASK1B	golgi associated kinase 1B [Source:HGNC Symbol;Acc:HGNC:25312]
ENSG00000214293	487.349	1.23482	0.212258	3.94869e-10	2.5818e-08	ENSG00000214293	APTR	Alu-mediated CDKN1A/p21 transcriptional regulator [Source:HGNC Symbol;Acc:HGNC:44173]
ENSG00000084731	1720.79	-0.80779	0.137341	3.97935e-10	2.5918e-08	ENSG00000084731	KIF3C	kinesin family member 3C [Source:HGNC Symbol;Acc:HGNC:6321]
ENSG00000135900	846.811	-0.933884	0.160559	4.1003e-10	2.66031e-08	ENSG00000135900	MRPL44	mitochondrial ribosomal protein L44 [Source:HGNC Symbol;Acc:HGNC:16650]
ENSG00000145451	584.249	1.40665	0.243327	4.43163e-10	2.86426e-08	ENSG00000145451	GLRA3	glycine receptor alpha 3 [Source:HGNC Symbol;Acc:HGNC:4328]
ENSG00000151461	2483.12	0.875649	0.149815	4.57615e-10	2.94638e-08	ENSG00000151461	UPF2	UPF2 regulator of nonsense mediated mRNA decay [Source:HGNC Symbol;Acc:HGNC:17854]
ENSG00000105971	2023.9	0.805473	0.137567	4.76947e-10	3.05917e-08	ENSG00000105971	CAV2	caveolin 2 [Source:HGNC Symbol;Acc:HGNC:1528]
ENSG00000145632	10146.1	0.690406	0.119002	4.79036e-10	3.06093e-08	ENSG00000145632	PLK2	polo like kinase 2 [Source:HGNC Symbol;Acc:HGNC:19699]
ENSG00000105655	2382	-0.913599	0.156867	4.87767e-10	3.10496e-08	ENSG00000105655	ISYNA1	inositol-3-phosphate synthase 1 [Source:HGNC Symbol;Acc:HGNC:29821]
ENSG00000185885	480.83	-1.16355	0.201248	4.93105e-10	3.12714e-08	ENSG00000185885	IFITM1	interferon induced transmembrane protein 1 [Source:HGNC Symbol;Acc:HGNC:5412]
ENSG00000174804	944.723	-0.918725	0.157711	4.97586e-10	3.14374e-08	ENSG00000174804	FZD4	frizzled class receptor 4 [Source:HGNC Symbol;Acc:HGNC:4042]
ENSG00000135454	1010.87	-0.939693	0.161926	5.25596e-10	3.30831e-08	ENSG00000135454	B4GALNT1	beta-1,4-N-acetyl-galactosaminyltransferase 1 [Source:HGNC Symbol;Acc:HGNC:4117]
ENSG00000162444	411.237	-1.2753	0.221548	5.65432e-10	3.54582e-08	ENSG00000162444	RBP7	retinol binding protein 7 [Source:HGNC Symbol;Acc:HGNC:30316]
ENSG00000102316	9441.72	-0.672748	0.115805	6.50147e-10	4.06197e-08	ENSG00000102316	MAGED2	MAGE family member D2 [Source:HGNC Symbol;Acc:HGNC:16353]
ENSG00000168386	1211.63	-1.13612	0.198153	6.60107e-10	4.10898e-08	ENSG00000168386	FILIP1L	filamin A interacting protein 1 like [Source:HGNC Symbol;Acc:HGNC:24589]
ENSG00000205138	1544.08	0.822811	0.141956	6.75464e-10	4.18912e-08	ENSG00000205138	SDHAF1	succinate dehydrogenase complex assembly factor 1 [Source:HGNC Symbol;Acc:HGNC:33867]
ENSG00000181830	4186.64	-0.712405	0.122543	7.05682e-10	4.36049e-08	ENSG00000181830	SLC35C1	solute carrier family 35 member C1 [Source:HGNC Symbol;Acc:HGNC:20197]
ENSG00000069535	450.092	1.19261	0.208488	7.16205e-10	4.40725e-08	ENSG00000069535	MAOB	monoamine oxidase B [Source:HGNC Symbol;Acc:HGNC:6834]
ENSG00000170571	1667.22	-0.89437	0.155217	7.18474e-10	4.40725e-08	ENSG00000170571	EMB	embigin [Source:HGNC Symbol;Acc:HGNC:30465]
ENSG00000104231	1823.58	0.815376	0.14085	7.38735e-10	4.51512e-08	ENSG00000104231	ZFAND1	zinc finger AN1-type containing 1 [Source:HGNC Symbol;Acc:HGNC:25858]
ENSG00000204387	25080.4	0.760267	0.131151	7.57761e-10	4.61468e-08	ENSG00000204387	SNHG32	small nucleolar RNA host gene 32 [Source:HGNC Symbol;Acc:HGNC:19078]
ENSG00000135924	4578.76	0.689501	0.118713	7.85802e-10	4.76824e-08	ENSG00000135924	DNAJB2	DnaJ heat shock protein family (Hsp40) member B2 [Source:HGNC Symbol;Acc:HGNC:5228]
ENSG00000143367	3634.6	0.729247	0.126036	8.2473e-10	4.98651e-08	ENSG00000143367	TUFT1	tuftelin 1 [Source:HGNC Symbol;Acc:HGNC:12422]
ENSG00000101336	148.708	-1.84855	0.327052	8.72131e-10	5.25428e-08	ENSG00000101336	HCK	HCK proto-oncogene, Src family tyrosine kinase [Source:HGNC Symbol;Acc:HGNC:4840]
ENSG00000167118	4188.82	0.710696	0.124045	1.17944e-09	7.05529e-08	ENSG00000167118	URM1	ubiquitin related modifier 1 [Source:HGNC Symbol;Acc:HGNC:28378]
ENSG00000163517	3292.66	0.681264	0.118625	1.17551e-09	7.05529e-08	ENSG00000163517	HDAC11	histone deacetylase 11 [Source:HGNC Symbol;Acc:HGNC:19086]
ENSG00000103249	3370.8	0.714088	0.124689	1.19975e-09	7.15146e-08	ENSG00000103249	CLCN7	chloride voltage-gated channel 7 [Source:HGNC Symbol;Acc:HGNC:2025]
ENSG00000269893	2627.22	0.93333	0.164641	1.22302e-09	7.26449e-08	ENSG00000269893	SNHG8	small nucleolar RNA host gene 8 [Source:HGNC Symbol;Acc:HGNC:33098]
ENSG00000092621	1672.81	-0.828179	0.145706	1.24471e-09	7.36738e-08	ENSG00000092621	PHGDH	phosphoglycerate dehydrogenase [Source:HGNC Symbol;Acc:HGNC:8923]
ENSG00000138271	287.917	1.38621	0.247615	1.3238e-09	7.76885e-08	ENSG00000138271	GPR87	G protein-coupled receptor 87 [Source:HGNC Symbol;Acc:HGNC:4538]
ENSG00000225648	1743.7	0.817202	0.143655	1.31827e-09	7.76885e-08	ENSG00000225648	SBDSP1	SBDS pseudogene 1 [Source:HGNC Symbol;Acc:HGNC:21646]
ENSG00000092929	1851.55	-0.76958	0.135226	1.32636e-09	7.76885e-08	ENSG00000092929	UNC13D	unc-13 homolog D [Source:HGNC Symbol;Acc:HGNC:23147]
ENSG00000132376	1816.61	0.776064	0.136648	1.41355e-09	8.25094e-08	ENSG00000132376	INPP5K	inositol polyphosphate-5-phosphatase K [Source:HGNC Symbol;Acc:HGNC:33882]
ENSG00000264230	51.7221	3.07693	0.552592	1.44624e-09	8.41262e-08	ENSG00000264230	ANXA8L1	annexin A8 like 1 [Source:HGNC Symbol;Acc:HGNC:23334]
ENSG00000105701	14644.9	-0.658505	0.115433	1.50743e-09	8.73845e-08	ENSG00000105701	FKBP8	FKBP prolyl isomerase 8 [Source:HGNC Symbol;Acc:HGNC:3724]
ENSG00000144161	714.074	0.932896	0.165773	1.5386e-09	8.88859e-08	ENSG00000144161	ZC3H8	zinc finger CCCH-type containing 8 [Source:HGNC Symbol;Acc:HGNC:30941]
ENSG00000154102	834.836	0.968039	0.172639	1.67778e-09	9.65955e-08	ENSG00000154102	C16orf74	chromosome 16 open reading frame 74 [Source:HGNC Symbol;Acc:HGNC:23362]
ENSG00000181026	3987.47	0.710781	0.125454	1.72853e-09	9.91789e-08	ENSG00000181026	AEN	apoptosis enhancing nuclease [Source:HGNC Symbol;Acc:HGNC:25722]
ENSG00000103202	6883.48	-0.730162	0.129489	1.81097e-09	1.03557e-07	ENSG00000103202	NME4	NME/NM23 nucleoside diphosphate kinase 4 [Source:HGNC Symbol;Acc:HGNC:7852]
ENSG00000114923	571.797	-1.1859	0.213339	1.85993e-09	1.05997e-07	ENSG00000114923	SLC4A3	solute carrier family 4 member 3 [Source:HGNC Symbol;Acc:HGNC:11029]
ENSG00000146282	3294.32	0.733634	0.129824	1.86696e-09	1.06039e-07	ENSG00000146282	RARS2	arginyl-tRNA synthetase 2, mitochondrial [Source:HGNC Symbol;Acc:HGNC:21406]
ENSG00000125772	1025.11	0.899107	0.161442	2.22591e-09	1.26003e-07	ENSG00000125772	GPCPD1	glycerophosphocholine phosphodiesterase 1 [Source:HGNC Symbol;Acc:HGNC:26957]
ENSG00000102172	5551.28	-0.648175	0.114239	2.29125e-09	1.29268e-07	ENSG00000102172	SMS	spermine synthase [Source:HGNC Symbol;Acc:HGNC:11123]
ENSG00000042493	2271.33	-0.705148	0.125626	2.31307e-09	1.30064e-07	ENSG00000042493	CAPG	capping actin protein, gelsolin like [Source:HGNC Symbol;Acc:HGNC:1474]
ENSG00000137868	107.085	2.49606	0.454911	2.33571e-09	1.30901e-07	ENSG00000137868	STRA6	signaling receptor and transporter of retinol STRA6 [Source:HGNC Symbol;Acc:HGNC:30650]
ENSG00000171551	161.675	-1.68175	0.308035	2.59317e-09	1.44848e-07	ENSG00000171551	ECEL1	endothelin converting enzyme like 1 [Source:HGNC Symbol;Acc:HGNC:3147]
ENSG00000100284	1154.68	0.809384	0.145488	2.61305e-09	1.45477e-07	ENSG00000100284	TOM1	target of myb1 membrane trafficking protein [Source:HGNC Symbol;Acc:HGNC:11982]
ENSG00000150593	3134.66	-0.731231	0.131076	2.6683e-09	1.48064e-07	ENSG00000150593	PDCD4	programmed cell death 4 [Source:HGNC Symbol;Acc:HGNC:8763]
ENSG00000137166	2774.26	-0.673749	0.120345	2.68341e-09	1.48414e-07	ENSG00000137166	FOXP4	forkhead box P4 [Source:HGNC Symbol;Acc:HGNC:20842]
ENSG00000198001	1331.06	0.780804	0.140329	2.76984e-09	1.52694e-07	ENSG00000198001	IRAK4	interleukin 1 receptor associated kinase 4 [Source:HGNC Symbol;Acc:HGNC:17967]
ENSG00000118777	635.214	-1.02635	0.186538	2.7792e-09	1.52711e-07	ENSG00000118777	ABCG2	ATP binding cassette subfamily G member 2 (Junior blood group) [Source:HGNC Symbol;Acc:HGNC:74]
ENSG00000167768	37.7424	9.20269	2.70669	2.9868e-09	1.63585e-07	ENSG00000167768	KRT1	keratin 1 [Source:HGNC Symbol;Acc:HGNC:6412]
ENSG00000105329	2799.92	-0.709527	0.127406	3.01365e-09	1.64522e-07	ENSG00000105329	TGFB1	transforming growth factor beta 1 [Source:HGNC Symbol;Acc:HGNC:11766]
ENSG00000102710	2278.15	0.69802	0.125365	3.10312e-09	1.6886e-07	ENSG00000102710	SUPT20H	SPT20 homolog, SAGA complex component [Source:HGNC Symbol;Acc:HGNC:20596]
ENSG00000005469	884.157	0.902411	0.164672	3.43054e-09	1.86077e-07	ENSG00000005469	CROT	carnitine O-octanoyltransferase [Source:HGNC Symbol;Acc:HGNC:2366]
ENSG00000176273	337.598	1.26176	0.232252	3.52799e-09	1.90749e-07	ENSG00000176273	SLC35G1	solute carrier family 35 member G1 [Source:HGNC Symbol;Acc:HGNC:26607]
ENSG00000105255	280.119	-1.457	0.268766	3.58967e-09	1.93464e-07	ENSG00000105255	FSD1	fibronectin type III and SPRY domain containing 1 [Source:HGNC Symbol;Acc:HGNC:13745]
ENSG00000182400	1469.52	0.797713	0.144919	3.70402e-09	1.98991e-07	ENSG00000182400	TRAPPC6B	trafficking protein particle complex 6B [Source:HGNC Symbol;Acc:HGNC:23066]
ENSG00000245958	634.711	1.00142	0.183567	3.75055e-09	2.00851e-07	ENSG00000245958	AC093752.1	septin 4 (sept4) pseudogene
ENSG00000182732	488.015	1.09256	0.200994	3.87757e-09	2.06527e-07	ENSG00000182732	RGS6	regulator of G protein signaling 6 [Source:HGNC Symbol;Acc:HGNC:10002]
ENSG00000130203	308.654	-1.33045	0.245758	3.88102e-09	2.06527e-07	ENSG00000130203	APOE	apolipoprotein E [Source:HGNC Symbol;Acc:HGNC:613]
ENSG00000213185	102.564	2.1417	0.39781	3.89844e-09	2.06801e-07	ENSG00000213185	FAM24B	family with sequence similarity 24 member B [Source:HGNC Symbol;Acc:HGNC:23475]
ENSG00000156587	290.823	-1.27133	0.234979	3.98899e-09	2.10941e-07	ENSG00000156587	UBE2L6	ubiquitin conjugating enzyme E2 L6 [Source:HGNC Symbol;Acc:HGNC:12490]
ENSG00000163520	263.364	1.43871	0.267025	4.16192e-09	2.19398e-07	ENSG00000163520	FBLN2	fibulin 2 [Source:HGNC Symbol;Acc:HGNC:3601]
ENSG00000108479	2476.67	-0.719468	0.130586	4.52605e-09	2.3713e-07	ENSG00000108479	GALK1	galactokinase 1 [Source:HGNC Symbol;Acc:HGNC:4118]
ENSG00000160352	923.782	-0.96118	0.177235	4.52641e-09	2.3713e-07	ENSG00000160352	ZNF714	zinc finger protein 714 [Source:HGNC Symbol;Acc:HGNC:27124]
ENSG00000145526	840.441	1.02653	0.189526	4.62907e-09	2.41758e-07	ENSG00000145526	CDH18	cadherin 18 [Source:HGNC Symbol;Acc:HGNC:1757]
ENSG00000125775	115.887	1.97755	0.369534	4.65054e-09	2.42129e-07	ENSG00000125775	SDCBP2	syndecan binding protein 2 [Source:HGNC Symbol;Acc:HGNC:15756]
ENSG00000170017	4477.73	0.758742	0.138276	4.99437e-09	2.59231e-07	ENSG00000170017	ALCAM	activated leukocyte cell adhesion molecule [Source:HGNC Symbol;Acc:HGNC:400]
ENSG00000122679	9229.24	0.633151	0.114193	5.13964e-09	2.65953e-07	ENSG00000122679	RAMP3	receptor activity modifying protein 3 [Source:HGNC Symbol;Acc:HGNC:9845]
ENSG00000110080	1628.72	0.755547	0.138461	5.31077e-09	2.73968e-07	ENSG00000110080	ST3GAL4	ST3 beta-galactoside alpha-2,3-sialyltransferase 4 [Source:HGNC Symbol;Acc:HGNC:10864]
ENSG00000071242	603.53	1.12522	0.209495	5.43051e-09	2.79291e-07	ENSG00000071242	RPS6KA2	ribosomal protein S6 kinase A2 [Source:HGNC Symbol;Acc:HGNC:10431]
ENSG00000131791	2136.6	0.914711	0.169217	5.54834e-09	2.83621e-07	ENSG00000131791	PRKAB2	protein kinase AMP-activated non-catalytic subunit beta 2 [Source:HGNC Symbol;Acc:HGNC:9379]
ENSG00000174938	4907.73	-0.678874	0.124093	5.5349e-09	2.83621e-07	ENSG00000174938	SEZ6L2	seizure related 6 homolog like 2 [Source:HGNC Symbol;Acc:HGNC:30844]
ENSG00000095321	278.954	1.23808	0.232272	6.37574e-09	3.24932e-07	ENSG00000095321	CRAT	carnitine O-acetyltransferase [Source:HGNC Symbol;Acc:HGNC:2342]
ENSG00000140463	1458.45	0.764173	0.14079	6.48907e-09	3.29711e-07	ENSG00000140463	BBS4	Bardet-Biedl syndrome 4 [Source:HGNC Symbol;Acc:HGNC:969]
ENSG00000110375	344.156	-1.17011	0.219459	6.54797e-09	3.31705e-07	ENSG00000110375	UPK2	uroplakin 2 [Source:HGNC Symbol;Acc:HGNC:12579]
ENSG00000197757	275.778	-1.27568	0.240325	7.01812e-09	3.54457e-07	ENSG00000197757	HOXC6	homeobox C6 [Source:HGNC Symbol;Acc:HGNC:5128]
ENSG00000196547	3579.2	0.718907	0.132346	7.1696e-09	3.61027e-07	ENSG00000196547	MAN2A2	mannosidase alpha class 2A member 2 [Source:HGNC Symbol;Acc:HGNC:6825]
ENSG00000119801	3446.77	0.658345	0.12104	7.33246e-09	3.68129e-07	ENSG00000119801	YPEL5	yippee like 5 [Source:HGNC Symbol;Acc:HGNC:18329]
ENSG00000168056	4295.33	-0.694582	0.128371	7.42856e-09	3.71847e-07	ENSG00000168056	LTBP3	latent transforming growth factor beta binding protein 3 [Source:HGNC Symbol;Acc:HGNC:6716]
ENSG00000177706	899.581	-0.852604	0.159087	7.61046e-09	3.79825e-07	ENSG00000177706	FAM20C	FAM20C golgi associated secretory pathway kinase [Source:HGNC Symbol;Acc:HGNC:22140]
ENSG00000182575	371.656	-1.11423	0.210349	7.81678e-09	3.88971e-07	ENSG00000182575	NXPH3	neurexophilin 3 [Source:HGNC Symbol;Acc:HGNC:8077]
ENSG00000181061	1861.7	0.749685	0.140175	7.84828e-09	3.8939e-07	ENSG00000181061	HIGD1A	HIG1 hypoxia inducible domain family member 1A [Source:HGNC Symbol;Acc:HGNC:29527]
ENSG00000261609	5607.91	0.776945	0.143806	8.0018e-09	3.95843e-07	ENSG00000261609	GAN	gigaxonin [Source:HGNC Symbol;Acc:HGNC:4137]
ENSG00000102271	725.114	0.99991	0.188086	8.18232e-09	4.03589e-07	ENSG00000102271	KLHL4	kelch like family member 4 [Source:HGNC Symbol;Acc:HGNC:6355]
ENSG00000163435	3542.46	0.653867	0.120999	8.67365e-09	4.26577e-07	ENSG00000163435	ELF3	E74 like ETS transcription factor 3 [Source:HGNC Symbol;Acc:HGNC:3318]
ENSG00000112773	2295.74	-0.759022	0.141922	9.15904e-09	4.49139e-07	ENSG00000112773	TENT5A	terminal nucleotidyltransferase 5A [Source:HGNC Symbol;Acc:HGNC:18345]
ENSG00000166024	892.127	0.8537	0.160537	9.63161e-09	4.70944e-07	ENSG00000166024	R3HCC1L	R3H domain and coiled-coil containing 1 like [Source:HGNC Symbol;Acc:HGNC:23512]
ENSG00000278730	3583.49	0.651017	0.121023	9.93958e-09	4.84598e-07	ENSG00000278730	AC005332.6	novel transcript
ENSG00000106348	3538.65	-0.622688	0.11568	1.00441e-08	4.88282e-07	ENSG00000106348	IMPDH1	inosine monophosphate dehydrogenase 1 [Source:HGNC Symbol;Acc:HGNC:6052]
ENSG00000167767	23937.5	0.770172	0.14446	1.03205e-08	5.00276e-07	ENSG00000167767	KRT80	keratin 80 [Source:HGNC Symbol;Acc:HGNC:27056]
ENSG00000137801	10510.8	-0.755656	0.141971	1.10282e-08	5.33051e-07	ENSG00000137801	THBS1	thrombospondin 1 [Source:HGNC Symbol;Acc:HGNC:11785]
ENSG00000135439	388.54	-1.07964	0.206196	1.16713e-08	5.62524e-07	ENSG00000135439	AGAP2	ArfGAP with GTPase domain, ankyrin repeat and PH domain 2 [Source:HGNC Symbol;Acc:HGNC:16921]
ENSG00000109519	1713.74	-0.702273	0.131665	1.17273e-08	5.63614e-07	ENSG00000109519	GRPEL1	GrpE like 1, mitochondrial [Source:HGNC Symbol;Acc:HGNC:19696]
ENSG00000111145	429.538	-1.11012	0.21277	1.21346e-08	5.81529e-07	ENSG00000111145	ELK3	ETS transcription factor ELK3 [Source:HGNC Symbol;Acc:HGNC:3325]
ENSG00000165731	4720.13	-0.737172	0.139268	1.21751e-08	5.81816e-07	ENSG00000165731	RET	ret proto-oncogene [Source:HGNC Symbol;Acc:HGNC:9967]
ENSG00000164124	342.181	1.13027	0.217252	1.32304e-08	6.30461e-07	ENSG00000164124	TMEM144	transmembrane protein 144 [Source:HGNC Symbol;Acc:HGNC:25633]
ENSG00000082482	1396.05	0.85774	0.163399	1.40279e-08	6.66582e-07	ENSG00000082482	KCNK2	potassium two pore domain channel subfamily K member 2 [Source:HGNC Symbol;Acc:HGNC:6277]
ENSG00000124215	1345.57	0.906172	0.173549	1.49863e-08	7.10122e-07	ENSG00000124215	CDH26	cadherin 26 [Source:HGNC Symbol;Acc:HGNC:15902]
ENSG00000066926	878.318	-1.04139	0.201119	1.58035e-08	7.4675e-07	ENSG00000066926	FECH	ferrochelatase [Source:HGNC Symbol;Acc:HGNC:3647]
ENSG00000119328	1096.9	0.800585	0.153017	1.64147e-08	7.7131e-07	ENSG00000119328	ABITRAM	actin binding transcription modulator [Source:HGNC Symbol;Acc:HGNC:1364]
ENSG00000175416	7691.67	0.582842	0.109508	1.6379e-08	7.7131e-07	ENSG00000175416	CLTB	clathrin light chain B [Source:HGNC Symbol;Acc:HGNC:2091]
ENSG00000118292	136.45	1.9955	0.391239	1.68045e-08	7.87431e-07	ENSG00000118292	C1orf54	chromosome 1 open reading frame 54 [Source:HGNC Symbol;Acc:HGNC:26258]
ENSG00000255717	4509.63	0.66639	0.126567	1.76712e-08	8.23468e-07	ENSG00000255717	SNHG1	small nucleolar RNA host gene 1 [Source:HGNC Symbol;Acc:HGNC:32688]
ENSG00000184602	1813.13	-0.708686	0.135049	1.76621e-08	8.23468e-07	ENSG00000184602	SNN	stannin [Source:HGNC Symbol;Acc:HGNC:11149]
ENSG00000135116	135.853	1.8815	0.369175	1.7914e-08	8.32481e-07	ENSG00000135116	HRK	harakiri, BCL2 interacting protein [Source:HGNC Symbol;Acc:HGNC:5185]
ENSG00000158715	354.595	1.16421	0.227268	1.99284e-08	9.23549e-07	ENSG00000158715	SLC45A3	solute carrier family 45 member 3 [Source:HGNC Symbol;Acc:HGNC:8642]
ENSG00000155090	3308.7	0.637359	0.121509	2.14469e-08	9.91201e-07	ENSG00000155090	KLF10	Kruppel like factor 10 [Source:HGNC Symbol;Acc:HGNC:11810]
ENSG00000165029	597.721	1.24032	0.243603	2.19798e-08	1.01305e-06	ENSG00000165029	ABCA1	ATP binding cassette subfamily A member 1 [Source:HGNC Symbol;Acc:HGNC:29]
ENSG00000100483	1110.64	0.771432	0.14875	2.22161e-08	1.02054e-06	ENSG00000100483	VCPKMT	valosin containing protein lysine methyltransferase [Source:HGNC Symbol;Acc:HGNC:20352]
ENSG00000197746	28886.6	0.588543	0.114672	2.22631e-08	1.02054e-06	ENSG00000197746	PSAP	prosaposin [Source:HGNC Symbol;Acc:HGNC:9498]
ENSG00000171867	1256.05	0.72483	0.139736	2.26906e-08	1.03731e-06	ENSG00000171867	PRNP	prion protein [Source:HGNC Symbol;Acc:HGNC:9449]
ENSG00000107897	1563.9	-0.761251	0.146478	2.28751e-08	1.04292e-06	ENSG00000107897	ACBD5	acyl-CoA binding domain containing 5 [Source:HGNC Symbol;Acc:HGNC:23338]
ENSG00000131187	425.236	-1.17992	0.231568	2.34125e-08	1.06454e-06	ENSG00000131187	F12	coagulation factor XII [Source:HGNC Symbol;Acc:HGNC:3530]
ENSG00000157106	5321.12	0.855357	0.166216	2.44336e-08	1.10798e-06	ENSG00000157106	SMG1	SMG1 nonsense mediated mRNA decay associated PI3K related kinase [Source:HGNC Symbol;Acc:HGNC:30045]
ENSG00000182759	301.451	-1.28412	0.253361	2.53195e-08	1.14508e-06	ENSG00000182759	MAFA	MAF bZIP transcription factor A [Source:HGNC Symbol;Acc:HGNC:23145]
ENSG00000127418	1866.28	-0.683831	0.131803	2.55247e-08	1.15127e-06	ENSG00000127418	FGFRL1	fibroblast growth factor receptor like 1 [Source:HGNC Symbol;Acc:HGNC:3693]
ENSG00000162078	1096.38	-0.892929	0.174548	2.66961e-08	1.2009e-06	ENSG00000162078	ZG16B	zymogen granule protein 16B [Source:HGNC Symbol;Acc:HGNC:30456]
ENSG00000184702	1677.14	-0.795872	0.155018	2.76138e-08	1.23888e-06	ENSG00000184702	SEPTIN5	septin 5 [Source:HGNC Symbol;Acc:HGNC:9164]
ENSG00000186432	4942.91	0.730435	0.141405	2.77634e-08	1.24228e-06	ENSG00000186432	KPNA4	karyopherin subunit alpha 4 [Source:HGNC Symbol;Acc:HGNC:6397]
ENSG00000088992	215.741	-1.39023	0.276352	2.80348e-08	1.25111e-06	ENSG00000088992	TESC	tescalcin [Source:HGNC Symbol;Acc:HGNC:26065]
ENSG00000178057	1177.37	-0.978904	0.192536	2.83284e-08	1.26088e-06	ENSG00000178057	NDUFAF3	NADH:ubiquinone oxidoreductase complex assembly factor 3 [Source:HGNC Symbol;Acc:HGNC:29918]
ENSG00000251022	986.55	0.806957	0.157597	2.98515e-08	1.32517e-06	ENSG00000251022	THAP9-AS1	THAP9 antisense RNA 1 [Source:HGNC Symbol;Acc:HGNC:44172]
ENSG00000168528	1112.65	-0.840219	0.164522	2.99791e-08	1.32734e-06	ENSG00000168528	SERINC2	serine incorporator 2 [Source:HGNC Symbol;Acc:HGNC:23231]
ENSG00000137492	1933.92	-0.794447	0.155489	3.11865e-08	1.37719e-06	ENSG00000137492	THAP12	THAP domain containing 12 [Source:HGNC Symbol;Acc:HGNC:9440]
ENSG00000249859	1117.06	0.813098	0.159155	3.15259e-08	1.38854e-06	ENSG00000249859	PVT1	Pvt1 oncogene [Source:HGNC Symbol;Acc:HGNC:9709]
ENSG00000107731	306.879	1.2427	0.247414	3.17773e-08	1.39455e-06	ENSG00000107731	UNC5B	unc-5 netrin receptor B [Source:HGNC Symbol;Acc:HGNC:12568]
ENSG00000119711	1568.38	-0.722441	0.140794	3.19103e-08	1.39455e-06	ENSG00000119711	ALDH6A1	aldehyde dehydrogenase 6 family member A1 [Source:HGNC Symbol;Acc:HGNC:7179]
ENSG00000183186	262.016	-1.35706	0.270911	3.19074e-08	1.39455e-06	ENSG00000183186	C2CD4C	C2 calcium dependent domain containing 4C [Source:HGNC Symbol;Acc:HGNC:29417]
ENSG00000178980	5838.42	0.688973	0.133784	3.21171e-08	1.39996e-06	ENSG00000178980	SELENOW	selenoprotein W [Source:HGNC Symbol;Acc:HGNC:10752]
ENSG00000101040	7931.27	-0.575251	0.112277	3.40658e-08	1.47682e-06	ENSG00000101040	ZMYND8	zinc finger MYND-type containing 8 [Source:HGNC Symbol;Acc:HGNC:9397]
ENSG00000104388	3948.26	-0.651629	0.126575	3.41025e-08	1.47682e-06	ENSG00000104388	RAB2A	RAB2A, member RAS oncogene family [Source:HGNC Symbol;Acc:HGNC:9763]
ENSG00000154358	813.491	-1.07083	0.212702	3.41431e-08	1.47682e-06	ENSG00000154358	OBSCN	obscurin, cytoskeletal calmodulin and titin-interacting RhoGEF [Source:HGNC Symbol;Acc:HGNC:15719]
ENSG00000099864	1186.12	-0.811106	0.159841	3.71393e-08	1.60231e-06	ENSG00000099864	PALM	paralemmin [Source:HGNC Symbol;Acc:HGNC:8594]
ENSG00000001617	4230.13	0.597597	0.115213	3.75572e-08	1.6162e-06	ENSG00000001617	SEMA3F	semaphorin 3F [Source:HGNC Symbol;Acc:HGNC:10728]
ENSG00000161179	3163.63	0.608547	0.118088	3.78e-08	1.62252e-06	ENSG00000161179	YDJC	YdjC chitooligosaccharide deacetylase homolog [Source:HGNC Symbol;Acc:HGNC:27158]
ENSG00000125848	571.278	1.17086	0.234553	3.91761e-08	1.67732e-06	ENSG00000125848	FLRT3	fibronectin leucine rich transmembrane protein 3 [Source:HGNC Symbol;Acc:HGNC:3762]
ENSG00000131941	1374.13	-0.77221	0.15232	3.98552e-08	1.70207e-06	ENSG00000131941	RHPN2	rhophilin Rho GTPase binding protein 2 [Source:HGNC Symbol;Acc:HGNC:19974]
ENSG00000145808	5864.87	0.734345	0.144433	4.01608e-08	1.71079e-06	ENSG00000145808	ADAMTS19	ADAM metallopeptidase with thrombospondin type 1 motif 19 [Source:HGNC Symbol;Acc:HGNC:17111]
ENSG00000134760	41.1884	4.57993	0.88581	4.11946e-08	1.75041e-06	ENSG00000134760	DSG1	desmoglein 1 [Source:HGNC Symbol;Acc:HGNC:3048]
ENSG00000165898	639.837	-0.964684	0.192397	4.16573e-08	1.76562e-06	ENSG00000165898	ISCA2	iron-sulfur cluster assembly 2 [Source:HGNC Symbol;Acc:HGNC:19857]
ENSG00000007264	313.806	-1.16104	0.233483	4.28499e-08	1.81162e-06	ENSG00000007264	MATK	megakaryocyte-associated tyrosine kinase [Source:HGNC Symbol;Acc:HGNC:6906]
ENSG00000094975	6531.63	0.770953	0.152964	4.3097e-08	1.81751e-06	ENSG00000094975	SUCO	SUN domain containing ossification factor [Source:HGNC Symbol;Acc:HGNC:1240]
ENSG00000165914	828.836	-0.941688	0.188125	4.37077e-08	1.83867e-06	ENSG00000165914	TTC7B	tetratricopeptide repeat domain 7B [Source:HGNC Symbol;Acc:HGNC:19858]
ENSG00000068028	1491.24	0.735442	0.145061	4.41198e-08	1.85138e-06	ENSG00000068028	RASSF1	Ras association domain family member 1 [Source:HGNC Symbol;Acc:HGNC:9882]
ENSG00000140450	1007.21	0.890369	0.177721	4.44552e-08	1.86083e-06	ENSG00000140450	ARRDC4	arrestin domain containing 4 [Source:HGNC Symbol;Acc:HGNC:28087]
ENSG00000176261	1030.04	0.746907	0.147631	4.52581e-08	1.88508e-06	ENSG00000176261	ZBTB8OS	zinc finger and BTB domain containing 8 opposite strand [Source:HGNC Symbol;Acc:HGNC:24094]
ENSG00000119714	303.814	-1.16555	0.234964	4.51838e-08	1.88508e-06	ENSG00000119714	GPR68	G protein-coupled receptor 68 [Source:HGNC Symbol;Acc:HGNC:4519]
ENSG00000136883	109.168	-2.02287	0.411437	4.69339e-08	1.95007e-06	ENSG00000136883	KIF12	kinesin family member 12 [Source:HGNC Symbol;Acc:HGNC:21495]
ENSG00000205420	104.373	2.08637	0.425172	4.7658e-08	1.9744e-06	ENSG00000205420	KRT6A	keratin 6A [Source:HGNC Symbol;Acc:HGNC:6443]
ENSG00000118523	313.267	-1.62907	0.33111	4.77536e-08	1.9744e-06	ENSG00000118523	CCN2	cellular communication network factor 2 [Source:HGNC Symbol;Acc:HGNC:2500]
ENSG00000112473	8289.48	0.572036	0.111611	4.94987e-08	2.04155e-06	ENSG00000112473	SLC39A7	solute carrier family 39 member 7 [Source:HGNC Symbol;Acc:HGNC:4927]
ENSG00000215154	550.583	0.977741	0.19682	5.27509e-08	2.17038e-06	ENSG00000215154	AC141586.1	potassium channel tetramerisation domain containing 5 (KCTD5) pseudogene
ENSG00000084628	301.685	-1.19939	0.24364	5.322e-08	2.18435e-06	ENSG00000084628	NKAIN1	sodium/potassium transporting ATPase interacting 1 [Source:HGNC Symbol;Acc:HGNC:25743]
ENSG00000186866	3663.89	0.633464	0.125236	5.71732e-08	2.34091e-06	ENSG00000186866	POFUT2	protein O-fucosyltransferase 2 [Source:HGNC Symbol;Acc:HGNC:14683]
ENSG00000204950	657.582	-0.879602	0.177279	5.99607e-08	2.4491e-06	ENSG00000204950	LRRC10B	leucine rich repeat containing 10B [Source:HGNC Symbol;Acc:HGNC:37215]
ENSG00000065357	1758.45	0.727319	0.144785	6.15103e-08	2.50632e-06	ENSG00000065357	DGKA	diacylglycerol kinase alpha [Source:HGNC Symbol;Acc:HGNC:2849]
ENSG00000056998	368.543	-1.05431	0.214472	6.30053e-08	2.56105e-06	ENSG00000056998	GYG2	glycogenin 2 [Source:HGNC Symbol;Acc:HGNC:4700]
ENSG00000213995	2221.09	0.71136	0.141951	6.40654e-08	2.59788e-06	ENSG00000213995	NAXD	NAD(P)HX dehydratase [Source:HGNC Symbol;Acc:HGNC:25576]
ENSG00000111331	1699.94	-0.836751	0.168824	6.46729e-08	2.61623e-06	ENSG00000111331	OAS3	2'-5'-oligoadenylate synthetase 3 [Source:HGNC Symbol;Acc:HGNC:8088]
ENSG00000111711	1303.19	0.801695	0.161273	6.75542e-08	2.72625e-06	ENSG00000111711	GOLT1B	golgi transport 1B [Source:HGNC Symbol;Acc:HGNC:20175]
ENSG00000125814	960.651	0.86273	0.174858	7.10283e-08	2.85961e-06	ENSG00000125814	NAPB	NSF attachment protein beta [Source:HGNC Symbol;Acc:HGNC:15751]
ENSG00000104450	1054.64	0.783928	0.157978	7.19729e-08	2.88387e-06	ENSG00000104450	SPAG1	sperm associated antigen 1 [Source:HGNC Symbol;Acc:HGNC:11212]
ENSG00000196155	430.801	-1.22629	0.253132	7.19174e-08	2.88387e-06	ENSG00000196155	PLEKHG4	pleckstrin homology and RhoGEF domain containing G4 [Source:HGNC Symbol;Acc:HGNC:24501]
ENSG00000197008	669.368	-0.92321	0.187915	7.28004e-08	2.91012e-06	ENSG00000197008	ZNF138	zinc finger protein 138 [Source:HGNC Symbol;Acc:HGNC:12922]
ENSG00000187531	3507.57	0.798924	0.161355	7.42998e-08	2.96303e-06	ENSG00000187531	SIRT7	sirtuin 7 [Source:HGNC Symbol;Acc:HGNC:14935]
ENSG00000149256	358.107	1.21938	0.251611	7.83222e-08	3.11568e-06	ENSG00000149256	TENM4	teneurin transmembrane protein 4 [Source:HGNC Symbol;Acc:HGNC:29945]
ENSG00000105419	1659.39	-0.750352	0.152122	7.84968e-08	3.11568e-06	ENSG00000105419	MEIS3	Meis homeobox 3 [Source:HGNC Symbol;Acc:HGNC:29537]
ENSG00000121361	259.006	-1.251	0.258556	7.97027e-08	3.15611e-06	ENSG00000121361	KCNJ8	potassium inwardly rectifying channel subfamily J member 8 [Source:HGNC Symbol;Acc:HGNC:6269]
ENSG00000245910	5223.79	0.689745	0.138965	8.30839e-08	3.27479e-06	ENSG00000245910	SNHG6	small nucleolar RNA host gene 6 [Source:HGNC Symbol;Acc:HGNC:32965]
ENSG00000122644	1672.16	0.672158	0.13519	8.3088e-08	3.27479e-06	ENSG00000122644	ARL4A	ADP ribosylation factor like GTPase 4A [Source:HGNC Symbol;Acc:HGNC:695]
ENSG00000184787	3850.19	0.762332	0.154723	8.35168e-08	3.28402e-06	ENSG00000184787	UBE2G2	ubiquitin conjugating enzyme E2 G2 [Source:HGNC Symbol;Acc:HGNC:12483]
ENSG00000170965	127.476	-1.71403	0.35829	8.42545e-08	3.30532e-06	ENSG00000170965	PLAC1	placenta enriched 1 [Source:HGNC Symbol;Acc:HGNC:9044]
ENSG00000106636	7074.5	0.572535	0.11418	8.74674e-08	3.4234e-06	ENSG00000106636	YKT6	YKT6 v-SNARE homolog [Source:HGNC Symbol;Acc:HGNC:16959]
ENSG00000169710	61818.2	-0.584182	0.11683	8.79599e-08	3.43471e-06	ENSG00000169710	FASN	fatty acid synthase [Source:HGNC Symbol;Acc:HGNC:3594]
ENSG00000177606	7197.42	0.589672	0.118875	9.64956e-08	3.75932e-06	ENSG00000177606	JUN	Jun proto-oncogene, AP-1 transcription factor subunit [Source:HGNC Symbol;Acc:HGNC:6204]
ENSG00000179820	2070.88	-0.774065	0.158114	9.77883e-08	3.8009e-06	ENSG00000179820	MYADM	myeloid associated differentiation marker [Source:HGNC Symbol;Acc:HGNC:7544]
ENSG00000144476	2289	-0.625491	0.1257	9.90085e-08	3.83948e-06	ENSG00000144476	ACKR3	atypical chemokine receptor 3 [Source:HGNC Symbol;Acc:HGNC:23692]
ENSG00000277053	2182.54	-0.662263	0.134282	1.01609e-07	3.93131e-06	ENSG00000277053	GTF2IP1	general transcription factor IIi pseudogene 1 [Source:HGNC Symbol;Acc:HGNC:4660]
ENSG00000022267	843.369	-0.794051	0.162981	1.05667e-07	4.07892e-06	ENSG00000022267	FHL1	four and a half LIM domains 1 [Source:HGNC Symbol;Acc:HGNC:3702]
ENSG00000183248	1167.1	-0.741548	0.151683	1.07964e-07	4.1581e-06	ENSG00000183248	PRR36	proline rich 36 [Source:HGNC Symbol;Acc:HGNC:26172]
ENSG00000093167	2831.73	-0.622616	0.125895	1.09737e-07	4.20123e-06	ENSG00000093167	LRRFIP2	LRR binding FLII interacting protein 2 [Source:HGNC Symbol;Acc:HGNC:6703]
ENSG00000233369	1866.75	-0.714407	0.146451	1.09831e-07	4.20123e-06	ENSG00000233369	GTF2IP4	general transcription factor IIi pseudogene 4 [Source:HGNC Symbol;Acc:HGNC:51716]
ENSG00000065717	819.282	-0.857356	0.176796	1.09528e-07	4.20123e-06	ENSG00000065717	TLE2	TLE family member 2, transcriptional corepressor [Source:HGNC Symbol;Acc:HGNC:11838]
ENSG00000169469	39.4656	5.66715	1.08859	1.17079e-07	4.46832e-06	ENSG00000169469	SPRR1B	small proline rich protein 1B [Source:HGNC Symbol;Acc:HGNC:11260]
ENSG00000109787	2149.2	0.771496	0.158747	1.18947e-07	4.52541e-06	ENSG00000109787	KLF3	Kruppel like factor 3 [Source:HGNC Symbol;Acc:HGNC:16516]
ENSG00000101181	3245.25	0.58491	0.118304	1.19111e-07	4.52541e-06	ENSG00000101181	MTG2	mitochondrial ribosome associated GTPase 2 [Source:HGNC Symbol;Acc:HGNC:16239]
ENSG00000114450	369.39	-1.1526	0.242302	1.25493e-07	4.75718e-06	ENSG00000114450	GNB4	G protein subunit beta 4 [Source:HGNC Symbol;Acc:HGNC:20731]
ENSG00000272622	1331.18	0.746974	0.153731	1.26684e-07	4.79154e-06	ENSG00000272622	AC010735.2	novel transcript
ENSG00000249992	80.1057	2.04531	0.434799	1.28481e-07	4.84866e-06	ENSG00000249992	TMEM158	transmembrane protein 158 (gene/pseudogene) [Source:HGNC Symbol;Acc:HGNC:30293]
ENSG00000042062	276.288	-1.18526	0.24969	1.32362e-07	4.98397e-06	ENSG00000042062	RIPOR3	RIPOR family member 3 [Source:HGNC Symbol;Acc:HGNC:16168]
ENSG00000175061	13048.8	0.550886	0.111496	1.33145e-07	5.00227e-06	ENSG00000175061	SNHG29	small nucleolar RNA host gene 29 [Source:HGNC Symbol;Acc:HGNC:28619]
ENSG00000214655	2826.08	0.639522	0.130668	1.34273e-07	5.03343e-06	ENSG00000214655	ZSWIM8	zinc finger SWIM-type containing 8 [Source:HGNC Symbol;Acc:HGNC:23528]
ENSG00000144741	780.858	0.790304	0.163846	1.3595e-07	5.07378e-06	ENSG00000144741	SLC25A26	solute carrier family 25 member 26 [Source:HGNC Symbol;Acc:HGNC:20661]
ENSG00000213096	889.951	-0.772179	0.157621	1.35908e-07	5.07378e-06	ENSG00000213096	ZNF254	zinc finger protein 254 [Source:HGNC Symbol;Acc:HGNC:13047]
ENSG00000105771	2932.29	0.624155	0.127543	1.43542e-07	5.34526e-06	ENSG00000105771	SMG9	SMG9 nonsense mediated mRNA decay factor [Source:HGNC Symbol;Acc:HGNC:25763]
ENSG00000160767	1541.91	-0.678845	0.139822	1.45367e-07	5.40132e-06	ENSG00000160767	FAM189B	family with sequence similarity 189 member B [Source:HGNC Symbol;Acc:HGNC:1233]
ENSG00000198435	1003.93	-0.849288	0.177316	1.46878e-07	5.44547e-06	ENSG00000198435	NRARP	NOTCH regulated ankyrin repeat protein [Source:HGNC Symbol;Acc:HGNC:33843]
ENSG00000204344	923.047	0.765323	0.159531	1.47434e-07	5.45408e-06	ENSG00000204344	STK19	serine/threonine kinase 19 [Source:HGNC Symbol;Acc:HGNC:11398]
ENSG00000140612	12468.2	0.520315	0.105332	1.51437e-07	5.56447e-06	ENSG00000140612	SEC11A	SEC11 homolog A, signal peptidase complex subunit [Source:HGNC Symbol;Acc:HGNC:17718]
ENSG00000181274	1007.52	-0.719143	0.148975	1.52067e-07	5.56447e-06	ENSG00000181274	FRAT2	FRAT regulator of WNT signaling pathway 2 [Source:HGNC Symbol;Acc:HGNC:16048]
ENSG00000198521	910.083	-0.818369	0.170895	1.51902e-07	5.56447e-06	ENSG00000198521	ZNF43	zinc finger protein 43 [Source:HGNC Symbol;Acc:HGNC:13109]
ENSG00000184986	432.655	-0.936789	0.196716	1.509e-07	5.56447e-06	ENSG00000184986	TMEM121	transmembrane protein 121 [Source:HGNC Symbol;Acc:HGNC:20511]
ENSG00000169783	89.4802	-2.00421	0.429336	1.51892e-07	5.56447e-06	ENSG00000169783	LINGO1	leucine rich repeat and Ig domain containing 1 [Source:HGNC Symbol;Acc:HGNC:21205]
ENSG00000132170	526.746	1.0806	0.228612	1.56713e-07	5.72206e-06	ENSG00000132170	PPARG	peroxisome proliferator activated receptor gamma [Source:HGNC Symbol;Acc:HGNC:9236]
ENSG00000266094	131.92	-1.57124	0.336483	1.58531e-07	5.77595e-06	ENSG00000266094	RASSF5	Ras association domain family member 5 [Source:HGNC Symbol;Acc:HGNC:17609]
ENSG00000163694	2535.45	-0.783428	0.163512	1.61671e-07	5.87764e-06	ENSG00000163694	RBM47	RNA binding motif protein 47 [Source:HGNC Symbol;Acc:HGNC:30358]
ENSG00000161905	751.408	-0.808829	0.169142	1.62507e-07	5.89534e-06	ENSG00000161905	ALOX15	arachidonate 15-lipoxygenase [Source:HGNC Symbol;Acc:HGNC:433]
ENSG00000266074	2046.28	-0.788965	0.165429	1.64736e-07	5.95059e-06	ENSG00000266074	BAHCC1	BAH domain and coiled-coil containing 1 [Source:HGNC Symbol;Acc:HGNC:29279]
ENSG00000137094	245.073	-1.20328	0.256182	1.64534e-07	5.95059e-06	ENSG00000137094	DNAJB5	DnaJ heat shock protein family (Hsp40) member B5 [Source:HGNC Symbol;Acc:HGNC:14887]
ENSG00000130294	1351.34	-0.902064	0.190199	1.686e-07	6.07715e-06	ENSG00000130294	KIF1A	kinesin family member 1A [Source:HGNC Symbol;Acc:HGNC:888]
ENSG00000172296	158.785	1.59999	0.343848	1.69446e-07	6.09463e-06	ENSG00000172296	SPTLC3	serine palmitoyltransferase long chain base subunit 3 [Source:HGNC Symbol;Acc:HGNC:16253]
ENSG00000214087	1335.19	0.790694	0.165405	1.73096e-07	6.21268e-06	ENSG00000214087	ARL16	ADP ribosylation factor like GTPase 16 [Source:HGNC Symbol;Acc:HGNC:27902]
ENSG00000185499	2314.67	-0.859259	0.180889	1.75843e-07	6.29787e-06	ENSG00000185499	MUC1	mucin 1, cell surface associated [Source:HGNC Symbol;Acc:HGNC:7508]
ENSG00000144659	3010.51	0.603534	0.124202	1.79377e-07	6.41084e-06	ENSG00000144659	SLC25A38	solute carrier family 25 member 38 [Source:HGNC Symbol;Acc:HGNC:26054]
ENSG00000196975	3135.22	0.58971	0.121434	1.8331e-07	6.53756e-06	ENSG00000196975	ANXA4	annexin A4 [Source:HGNC Symbol;Acc:HGNC:542]
ENSG00000149927	175.417	-1.4141	0.303741	1.87228e-07	6.6632e-06	ENSG00000149927	DOC2A	double C2 domain alpha [Source:HGNC Symbol;Acc:HGNC:2985]
ENSG00000258289	2613.3	0.731294	0.153097	1.88307e-07	6.68749e-06	ENSG00000258289	CHURC1	churchill domain containing 1 [Source:HGNC Symbol;Acc:HGNC:20099]
ENSG00000115290	513.463	0.901472	0.190913	1.95057e-07	6.91264e-06	ENSG00000115290	GRB14	growth factor receptor bound protein 14 [Source:HGNC Symbol;Acc:HGNC:4565]
ENSG00000138131	114.515	1.73967	0.376493	2.05333e-07	7.26155e-06	ENSG00000138131	LOXL4	lysyl oxidase like 4 [Source:HGNC Symbol;Acc:HGNC:17171]
ENSG00000163346	4763.65	0.546773	0.112555	2.06262e-07	7.27621e-06	ENSG00000163346	PBXIP1	PBX homeobox interacting protein 1 [Source:HGNC Symbol;Acc:HGNC:21199]
ENSG00000082438	1503.55	-0.737269	0.154978	2.0661e-07	7.27621e-06	ENSG00000082438	COBLL1	cordon-bleu WH2 repeat protein like 1 [Source:HGNC Symbol;Acc:HGNC:23571]
ENSG00000140941	5522.09	0.559674	0.115242	2.09161e-07	7.35071e-06	ENSG00000140941	MAP1LC3B	microtubule associated protein 1 light chain 3 beta [Source:HGNC Symbol;Acc:HGNC:13352]
ENSG00000184349	724.286	0.831312	0.175755	2.09959e-07	7.36342e-06	ENSG00000184349	EFNA5	ephrin A5 [Source:HGNC Symbol;Acc:HGNC:3225]
ENSG00000117593	2582.19	-0.697138	0.146387	2.19919e-07	7.69671e-06	ENSG00000117593	DARS2	aspartyl-tRNA synthetase 2, mitochondrial [Source:HGNC Symbol;Acc:HGNC:25538]
ENSG00000141068	862.576	0.783001	0.166116	2.24573e-07	7.84332e-06	ENSG00000141068	KSR1	kinase suppressor of ras 1 [Source:HGNC Symbol;Acc:HGNC:6465]
ENSG00000161904	4106.33	0.550417	0.113819	2.28222e-07	7.94625e-06	ENSG00000161904	LEMD2	LEM domain nuclear envelope protein 2 [Source:HGNC Symbol;Acc:HGNC:21244]
ENSG00000196562	78005.1	0.510128	0.106381	2.28934e-07	7.94625e-06	ENSG00000196562	SULF2	sulfatase 2 [Source:HGNC Symbol;Acc:HGNC:20392]
ENSG00000099994	408.936	-1.07675	0.231492	2.28519e-07	7.94625e-06	ENSG00000099994	SUSD2	sushi domain containing 2 [Source:HGNC Symbol;Acc:HGNC:30667]
ENSG00000165140	10678.9	-0.535333	0.110652	2.30468e-07	7.98307e-06	ENSG00000165140	FBP1	fructose-bisphosphatase 1 [Source:HGNC Symbol;Acc:HGNC:3606]
ENSG00000227218	739.157	0.794229	0.168424	2.35415e-07	8.13774e-06	ENSG00000227218	AL157935.2	novel transcript
ENSG00000128641	5990.63	0.713063	0.149927	2.41407e-07	8.29389e-06	ENSG00000128641	MYO1B	myosin IB [Source:HGNC Symbol;Acc:HGNC:7596]
ENSG00000113739	25884.7	0.500151	0.102571	2.40572e-07	8.29389e-06	ENSG00000113739	STC2	stanniocalcin 2 [Source:HGNC Symbol;Acc:HGNC:11374]
ENSG00000123143	5809.43	-0.548603	0.114158	2.41278e-07	8.29389e-06	ENSG00000123143	PKN1	protein kinase N1 [Source:HGNC Symbol;Acc:HGNC:9405]
ENSG00000136710	1973.56	0.617522	0.128616	2.4465e-07	8.3882e-06	ENSG00000136710	CCDC115	coiled-coil domain containing 115 [Source:HGNC Symbol;Acc:HGNC:28178]
ENSG00000185340	1167.22	-0.721629	0.152618	2.47478e-07	8.46234e-06	ENSG00000185340	GAS2L1	growth arrest specific 2 like 1 [Source:HGNC Symbol;Acc:HGNC:16955]
ENSG00000132329	447.8	-1.11884	0.24168	2.47815e-07	8.46234e-06	ENSG00000132329	RAMP1	receptor activity modifying protein 1 [Source:HGNC Symbol;Acc:HGNC:9843]
ENSG00000074181	9490.45	-0.568948	0.11874	2.61057e-07	8.89649e-06	ENSG00000074181	NOTCH3	notch receptor 3 [Source:HGNC Symbol;Acc:HGNC:7883]
ENSG00000203780	190.147	1.41477	0.309221	2.65547e-07	9.03126e-06	ENSG00000203780	FANK1	fibronectin type III and ankyrin repeat domains 1 [Source:HGNC Symbol;Acc:HGNC:23527]
ENSG00000196422	3105.96	-0.571148	0.119383	2.73945e-07	9.27949e-06	ENSG00000196422	PPP1R26	protein phosphatase 1 regulatory subunit 26 [Source:HGNC Symbol;Acc:HGNC:29089]
ENSG00000115468	1191.44	-0.812024	0.173881	2.73471e-07	9.27949e-06	ENSG00000115468	EFHD1	EF-hand domain family member D1 [Source:HGNC Symbol;Acc:HGNC:29556]
ENSG00000119729	2274.25	0.6671	0.141169	2.78801e-07	9.40619e-06	ENSG00000119729	RHOQ	ras homolog family member Q [Source:HGNC Symbol;Acc:HGNC:17736]
ENSG00000071539	1259.35	-0.709728	0.150707	2.78381e-07	9.40619e-06	ENSG00000071539	TRIP13	thyroid hormone receptor interactor 13 [Source:HGNC Symbol;Acc:HGNC:12307]
ENSG00000241553	7212.3	0.65396	0.137992	2.85256e-07	9.60475e-06	ENSG00000241553	ARPC4	actin related protein 2/3 complex subunit 4 [Source:HGNC Symbol;Acc:HGNC:707]
ENSG00000197978	447.969	1.02368	0.221973	2.91145e-07	9.7835e-06	ENSG00000197978	GOLGA6L9	golgin A6 family like 9 [Source:HGNC Symbol;Acc:HGNC:37229]
ENSG00000125458	1725	0.800244	0.170514	3.01029e-07	1.00955e-05	ENSG00000125458	NT5C	5', 3'-nucleotidase, cytosolic [Source:HGNC Symbol;Acc:HGNC:17144]
ENSG00000185896	8892.67	0.534293	0.111677	3.10537e-07	1.03937e-05	ENSG00000185896	LAMP1	lysosomal associated membrane protein 1 [Source:HGNC Symbol;Acc:HGNC:6499]
ENSG00000105700	2088.06	0.620646	0.131287	3.17965e-07	1.06162e-05	ENSG00000105700	KXD1	KxDL motif containing 1 [Source:HGNC Symbol;Acc:HGNC:28420]
ENSG00000196230	30234.4	-0.503071	0.104932	3.18442e-07	1.06162e-05	ENSG00000196230	TUBB	tubulin beta class I [Source:HGNC Symbol;Acc:HGNC:20778]
ENSG00000103507	2069.26	-0.628913	0.133255	3.20851e-07	1.06754e-05	ENSG00000103507	BCKDK	branched chain keto acid dehydrogenase kinase [Source:HGNC Symbol;Acc:HGNC:16902]
ENSG00000082781	4751.55	-0.566528	0.119127	3.27533e-07	1.08763e-05	ENSG00000082781	ITGB5	integrin subunit beta 5 [Source:HGNC Symbol;Acc:HGNC:6160]
ENSG00000159873	3725.08	-0.644013	0.136947	3.29146e-07	1.09084e-05	ENSG00000159873	CCDC117	coiled-coil domain containing 117 [Source:HGNC Symbol;Acc:HGNC:26599]
ENSG00000020577	777.091	0.793215	0.170836	3.30153e-07	1.09203e-05	ENSG00000020577	SAMD4A	sterile alpha motif domain containing 4A [Source:HGNC Symbol;Acc:HGNC:23023]
ENSG00000136720	4096.59	-0.586584	0.124149	3.35181e-07	1.10606e-05	ENSG00000136720	HS6ST1	heparan sulfate 6-O-sulfotransferase 1 [Source:HGNC Symbol;Acc:HGNC:5201]
ENSG00000160867	784.148	-0.857115	0.185525	3.35706e-07	1.10606e-05	ENSG00000160867	FGFR4	fibroblast growth factor receptor 4 [Source:HGNC Symbol;Acc:HGNC:3691]
ENSG00000133639	5558.17	0.534831	0.111826	3.478e-07	1.14367e-05	ENSG00000133639	BTG1	BTG anti-proliferation factor 1 [Source:HGNC Symbol;Acc:HGNC:1130]
ENSG00000148400	2556.23	-0.585658	0.123974	3.49732e-07	1.14779e-05	ENSG00000148400	NOTCH1	notch receptor 1 [Source:HGNC Symbol;Acc:HGNC:7881]
ENSG00000102078	580.015	0.924623	0.201389	3.5465e-07	1.16167e-05	ENSG00000102078	SLC25A14	solute carrier family 25 member 14 [Source:HGNC Symbol;Acc:HGNC:10984]
ENSG00000078237	996.834	0.774726	0.167201	3.65237e-07	1.19403e-05	ENSG00000078237	TIGAR	TP53 induced glycolysis regulatory phosphatase [Source:HGNC Symbol;Acc:HGNC:1185]
ENSG00000076555	491.956	-1.00066	0.21979	3.78787e-07	1.23593e-05	ENSG00000076555	ACACB	acetyl-CoA carboxylase beta [Source:HGNC Symbol;Acc:HGNC:85]
ENSG00000152944	839.719	-0.759419	0.164887	3.82144e-07	1.24447e-05	ENSG00000152944	MED21	mediator complex subunit 21 [Source:HGNC Symbol;Acc:HGNC:11473]
ENSG00000070882	113.274	1.74174	0.389667	3.8989e-07	1.26726e-05	ENSG00000070882	OSBPL3	oxysterol binding protein like 3 [Source:HGNC Symbol;Acc:HGNC:16370]
ENSG00000105643	1496.27	0.713261	0.153688	3.91251e-07	1.26923e-05	ENSG00000105643	ARRDC2	arrestin domain containing 2 [Source:HGNC Symbol;Acc:HGNC:25225]
ENSG00000109586	1268.92	0.739619	0.159941	3.99248e-07	1.29145e-05	ENSG00000109586	GALNT7	polypeptide N-acetylgalactosaminyltransferase 7 [Source:HGNC Symbol;Acc:HGNC:4129]
ENSG00000171791	817.384	-0.827523	0.180357	4.0008e-07	1.29145e-05	ENSG00000171791	BCL2	BCL2 apoptosis regulator [Source:HGNC Symbol;Acc:HGNC:990]
ENSG00000146013	106.333	-1.78923	0.399936	4.00396e-07	1.29145e-05	ENSG00000146013	GFRA3	GDNF family receptor alpha 3 [Source:HGNC Symbol;Acc:HGNC:4245]
ENSG00000179403	2021.44	-0.617949	0.132172	4.05226e-07	1.30453e-05	ENSG00000179403	VWA1	von Willebrand factor A domain containing 1 [Source:HGNC Symbol;Acc:HGNC:30910]
ENSG00000131650	385.924	-1.12817	0.248915	4.10644e-07	1.31946e-05	ENSG00000131650	KREMEN2	kringle containing transmembrane protein 2 [Source:HGNC Symbol;Acc:HGNC:18797]
ENSG00000035141	4017.09	0.550285	0.115998	4.11918e-07	1.32103e-05	ENSG00000035141	FAM136A	family with sequence similarity 136 member A [Source:HGNC Symbol;Acc:HGNC:25911]
ENSG00000145365	648.291	-0.779705	0.169591	4.18369e-07	1.33918e-05	ENSG00000145365	TIFA	TRAF interacting protein with forkhead associated domain [Source:HGNC Symbol;Acc:HGNC:19075]
ENSG00000225470	1050.24	0.685589	0.148023	4.28181e-07	1.36799e-05	ENSG00000225470	JPX	JPX transcript, XIST activator [Source:HGNC Symbol;Acc:HGNC:37191]
ENSG00000180998	596.641	0.802453	0.175206	4.39066e-07	1.3977e-05	ENSG00000180998	GPR137C	G protein-coupled receptor 137C [Source:HGNC Symbol;Acc:HGNC:25445]
ENSG00000179627	1479.09	-0.694897	0.150418	4.39138e-07	1.3977e-05	ENSG00000179627	ZBTB42	zinc finger and BTB domain containing 42 [Source:HGNC Symbol;Acc:HGNC:32550]
ENSG00000116299	6398.36	-0.64881	0.140288	4.40528e-07	1.39948e-05	ENSG00000116299	KIAA1324	KIAA1324 [Source:HGNC Symbol;Acc:HGNC:29618]
ENSG00000147419	1569.78	0.724307	0.157928	4.47204e-07	1.41802e-05	ENSG00000147419	CCDC25	coiled-coil domain containing 25 [Source:HGNC Symbol;Acc:HGNC:25591]
ENSG00000085998	1392.12	-0.66309	0.143135	4.48312e-07	1.41887e-05	ENSG00000085998	POMGNT1	protein O-linked mannose N-acetylglucosaminyltransferase 1 (beta 1,2-) [Source:HGNC Symbol;Acc:HGNC:19139]
ENSG00000029534	356.631	-1.07505	0.238977	4.51902e-07	1.42755e-05	ENSG00000029534	ANK1	ankyrin 1 [Source:HGNC Symbol;Acc:HGNC:492]
ENSG00000143416	3439.18	-0.689801	0.149424	4.53528e-07	1.43001e-05	ENSG00000143416	SELENBP1	selenium binding protein 1 [Source:HGNC Symbol;Acc:HGNC:10719]
ENSG00000198393	603.158	0.82573	0.180987	4.63515e-07	1.45877e-05	ENSG00000198393	ZNF26	zinc finger protein 26 [Source:HGNC Symbol;Acc:HGNC:13053]
ENSG00000002919	2713.97	0.623789	0.134367	4.66023e-07	1.46394e-05	ENSG00000002919	SNX11	sorting nexin 11 [Source:HGNC Symbol;Acc:HGNC:14975]
ENSG00000130768	249.821	-1.1235	0.250817	4.84562e-07	1.51934e-05	ENSG00000130768	SMPDL3B	sphingomyelin phosphodiesterase acid like 3B [Source:HGNC Symbol;Acc:HGNC:21416]
ENSG00000147883	1484.36	0.877858	0.193649	4.86093e-07	1.52132e-05	ENSG00000147883	CDKN2B	cyclin dependent kinase inhibitor 2B [Source:HGNC Symbol;Acc:HGNC:1788]
ENSG00000140848	1001.55	-0.71971	0.156947	4.87191e-07	1.52193e-05	ENSG00000140848	CPNE2	copine 2 [Source:HGNC Symbol;Acc:HGNC:2315]
ENSG00000169919	4129.08	-0.589414	0.126741	4.96429e-07	1.54792e-05	ENSG00000169919	GUSB	glucuronidase beta [Source:HGNC Symbol;Acc:HGNC:4696]
ENSG00000112855	2391.9	0.597685	0.128649	5.03016e-07	1.56557e-05	ENSG00000112855	HARS2	histidyl-tRNA synthetase 2, mitochondrial [Source:HGNC Symbol;Acc:HGNC:4817]
ENSG00000136908	4067.91	0.558032	0.119479	5.12958e-07	1.59357e-05	ENSG00000136908	DPM2	dolichyl-phosphate mannosyltransferase subunit 2, regulatory [Source:HGNC Symbol;Acc:HGNC:3006]
ENSG00000117399	3042.38	-0.554519	0.119291	5.55955e-07	1.72397e-05	ENSG00000117399	CDC20	cell division cycle 20 [Source:HGNC Symbol;Acc:HGNC:1723]
ENSG00000145782	2725.01	0.565031	0.121789	5.69652e-07	1.75997e-05	ENSG00000145782	ATG12	autophagy related 12 [Source:HGNC Symbol;Acc:HGNC:588]
ENSG00000024526	859.329	-0.811244	0.179616	5.69507e-07	1.75997e-05	ENSG00000024526	DEPDC1	DEP domain containing 1 [Source:HGNC Symbol;Acc:HGNC:22949]
ENSG00000101210	55985.2	-0.515118	0.110597	5.72898e-07	1.76677e-05	ENSG00000101210	EEF1A2	eukaryotic translation elongation factor 1 alpha 2 [Source:HGNC Symbol;Acc:HGNC:3192]
ENSG00000130222	1105.11	0.812203	0.179691	5.86936e-07	1.80676e-05	ENSG00000130222	GADD45G	growth arrest and DNA damage inducible gamma [Source:HGNC Symbol;Acc:HGNC:4097]
ENSG00000138772	1235.25	0.677986	0.148533	6.05644e-07	1.86095e-05	ENSG00000138772	ANXA3	annexin A3 [Source:HGNC Symbol;Acc:HGNC:541]
ENSG00000226742	585.243	0.83134	0.184688	6.08388e-07	1.86196e-05	ENSG00000226742	HSBP1L1	heat shock factor binding protein 1 like 1 [Source:HGNC Symbol;Acc:HGNC:37243]
[truncated: 60,125 more rows]
