# Supplementary material for: A Novel Role of SMG1 in Cholesterol Homeostasis That Depends Partially on p53 Alternative Splicing
Source: Cancers (Basel). 2022 Jul 2;14(13):3255. doi: 10.3390/cancers14133255 (PMC9265556; doi:10.3390/cancers14133255)
Supplement: Supplementary file 1 [file cancers-14-03255-s001.zip › Supplemental data/Supplemental List. 2. Material List.xlsx]

## Sheet: Sheet1
1. Antibodies
Target(epitope)	Host	Vendor	Catalog
SMG1 (E4)	Mouse	Santa Cruz	sc-374557
SMG-1 (Q25)	Rabbit	Cell signaling	#4993
UPF1 [EPR4681]	Rabbit	Abcam	ab109363
Vinculin [SPM227]	Mouse	Abcam	ab18058	discontinued
p53 (DO-1)	Mouse	Santa Cruz	sc-126
GAPDH [6C5]	Mouse	Abcam	ab8245
ABCA1	Rabbit	Novus	NB400-105
Rassf1	Rabbit	Sigma	HPA040735
Rassf1 [EPR7127]	Rabbit	Abcam	ab126764
2. siRNA
Target	Brand	Vendor	Assay ID/Catalog
SMG1, SMARTPool	ON-TARGETplus	GE DHARMACON	L-005033-00-0020	4-siRNA mix
UPF1, SMARTPool	ON-TARGETplus	GE DHARMACON	E-011763-00-0020	4-siRNA mix
Non-targeting Control siRNAs	ON-TARGETplus	GE DHARMACON	D-001810-01-20
GAPD Control siRNA	ON-TARGETplus	GE DHARMACON	D-001830-01-21
SMG1#1	Silencer® Select	ThermoFisher	s223560	mix 2 for best efficiency (SMG1#3)
SMG1#2	Silencer® Select	ThermoFisher	s223562
Customized siRNA	Location	Sequence
p53α	Exon 10	GUGAGCGCUUCGAGAUGUU
p53β	Exon 9β	GGACCAGACCAGCUUUCAA
p53γ	Exon 9 and 9γ	CCCUUCAGAUGCUACUUGA
3. qPCR probes	All are Taqman probes, FAM-MGB dye(except GAPDH-VIC for duplexing), StepOnePlus
Target/Name	Assay ID
GAPDH, VIC-MGB_PL	Hs02758991_g1
SMG1	Hs00247891_m1
ABCA1	Hs01059118_m1
MVD	HS00964595_m1
HMGCR	Hs00168352_m1
HMGCS1	Hs00940429_m1
MVK	Hs00176077_m1
SREBF2	Hs01081784_m1
UPF1	Hs00161289_m1
TaqMan™ Non-coding RNA Assay, mir-33a	Hs04231433_s1	target 69nt Stem-loop pre-mir-33a
The following miRNA probes need be used with mirVana™ miRNA Isolation Kit and TaqMan™ Advanced miRNA cDNA Synthesis Kit
Advanced miRNA Assay, hsa-miR-33a-5p	478347_mir
Advanced miRNA Assay, hsa-miR-33a-3p	478831_mir
Advanced miRNA Assay, hsa-miR-16-5p	477860_mir	control miRNA
For p53 isoform qPCR, please see reference
